# Supplementary material for: Microbe and host interaction in gastrointestinal homeostasis
Source: Psychopharmacology (Berl). 2019 Mar 21;236(5):1623–40. doi: 10.1007/s00213-019-05218-y (PMC6599184; doi:10.1007/s00213-019-05218-y)
Supplement: Supplementary file 2 — (XLSX 27 kb) [file 213_2019_5218_MOESM2_ESM.xlsx]

## Sheet: Sheet1
Fecal MIRNA	Predicted target	assocation		Gene
mmu-miR-2141	Escherichia	0.79 (0.006)
target							Legend
BLASTn prediction	49-63						ps	position
RNAup Region Prediction	546-560	dG=-9.50					u4S	bind energy to open structure
ps u4S dG							dG	free energy
49 0.891 0.000
50 1.863 0.000
51 1.890 -0.200
52 1.479 -4.228
53 2.151 -4.228
54 2.343 -4.228
55 2.525 -4.228
56 3.458 -4.228
57 3.407 -4.228
58 4.036 -4.228
59 4.163 -4.228
60 4.805 -4.228
61 4.786 -4.228
62 4.896 -7.797
63 4.209 -7.797
mmu-miR-21	Akkermansia	0.65 (0.031)		10_GL0030843
BLASTn prediction	269-255	dG=-4.37
RNAup Region Prediction	277-281	dG=-4.37
ps u4S dG
277 0.517 -4.373
278 0.309 -4.373
279 0.310 -4.373
280 0.249 -4.373
281 0.101 -4.373
mmu-miR-2140	Staphylococcus1	0.60 (0.049)		2A-dyr14-07_GL0001188
BLASTn prediction	700-714	dG=-9.50
RNAup Region Prediction	22-37	dG=-13.12
ps u4S dG
22 0.868 -13.123
23 0.867 -13.123
24 0.853 -13.123
25 0.416 -13.123
26 0.424 -13.123
27 0.693 -13.123
28 0.716 -13.123
29 0.818 -13.123
30 0.794 -13.123
31 0.702 -13.123
32 0.668 -13.123
33 0.543 -13.123
34 0.487 -13.123
35 0.254 -13.123
36 0.159 -13.123
37 0.161 -13.123
mmu-let-7b	Parabacteroides2	-0.82 (0.004)		2A-dyr13-06_GL0013439
BLASTn prediction	1479-1494	dG=-2.239
RNAup Region Prediction Region PredictionRegion PredictionRegion Prediction	1327-1348	dG=-16.55
ps u4S dG
1479 4.220 0.000
1480 4.492 0.000
1481 6.341 0.000
1482 6.459 0.000
1483 6.472 0.000
1484 6.354 0.000
1485 5.669 -2.239
1486 4.313 -2.239
1487 3.114 -2.239
1488 0.022 -2.239
1489 0.008 -2.239
1490 0.029 -2.239
1491 0.033 -2.239
1492 0.033 -2.239
1493 0.033 -2.239
1494 0.033 -2.239
mmu-let-7c	Parabacteroides2	-0.77 (0.008)		2A-dyr13-06_GL0013439
BLASTn prediction	1480-1494	dG=-3.096
RNAup Region Prediction Region PredictionRegion PredictionRegion Prediction	1332-1348	dG=-13.42
ps u4S dG
1480 4.492 0.000
1481 6.341 0.000
1482 6.459 0.000
1483 6.472 0.000
1484 6.354 0.000
1485 5.669 -3.096
1486 4.313 -3.096
1487 3.114 -3.096
1488 0.022 -3.096
1489 0.008 -3.096
1490 0.029 -3.096
1491 0.033 -3.096
1492 0.033 -3.096
1493 0.033 -3.096
1494 0.033 -3.096
mmu-miR-2134	Prevotella	-0.66 (0.031)		16_GL0035169
BLASTn prediction	Sbjct: 365 gtcttgggaaacggg 379
RNAup Region Prediction Region PredictionRegion PredictionRegion Prediction	685 to 703	dG=-13.33 kcal/mol
ps u4S dG
365 2.165 -3.115
366 1.569 -3.115
367 0.832 -3.960
368 0.855 -3.960
369 0.717 -6.144
370 0.707 -6.144
371 0.063 -6.144
372 0.682 -6.144
373 0.746 -6.144
374 1.444 -6.144
375 1.942 -6.144
376 3.802 -6.212
377 3.775 -6.212
378 3.701 -6.212
379 4.190 -6.212
mmu-miR-22
BLASTn prediction	B. Bacteroides_373	0.67 (0.023)		10_GL0012378
RNAup Region Prediction Region PredictionRegion PredictionRegion Prediction	Sbjct: 1445 tgccagttgaagaac 1459
ps u4S dG	1330 to 1350	dG=-7.37 kcal/mol
1445 0.722 -0.556		Energy from duplex formation: -18.73 kcal/mol
1446 0.859 -0.556
1447 0.921 -0.556
1448 2.556 -0.556
1449 2.743 -0.556
1450 2.780 -0.556
1451 2.701 -0.556
1452 2.322 -0.556
1453 2.342 -2.306
1454 2.238 -2.306
1455 1.912 -2.306
1456 1.295 -2.306
mmu-miR-1944	B. Bacteroides_373	0.64 (0.035)		G1-6A_GL0094981
BLASTn prediction	Sbjct: 227 tgctgaatgtcaagttc 211
RNAup Region Prediction	398 to 416	dG=-7.35 kcal/mol
ps u4S dG		Energy from duplex formation: -13.45 kcal/mol
211 1.631 -3.313
212 0.782 -3.313
213 0.795 -3.313
214 1.407 -3.313
215 1.302 -3.313
216 1.434 -3.063
217 1.368 -3.063
218 0.911 -3.063
219 0.862 -3.063
220 1.164 -3.063
221 1.072 -3.063
222 1.168 -3.063
223 1.247 -3.063
224 1.533 -3.063
225 1.536 -2.488
226 1.883 -2.437
227 1.822 -2.437
mmu-miR-192	B. Bacteroides_403	-0.67 (0.024)		10_GL0073986
BLASTn prediction	Sbjct: 371 tatgaattgacagcc 357
RNAup Region Prediction	328 to 348	dG=-6.56 kcal/mol
ps u4S dG		Energy from duplex formation: -13.03 kcal/mol
357 0.545 0.000
358 0.387 -0.003
359 0.534 -0.003
360 0.841 -0.003
361 0.827 -1.829
362 0.736 -1.829
363 0.794 -1.927
364 0.739 -1.927
365 0.567 -1.927
366 0.845 -1.927
367 0.454 -1.927
368 0.494 -1.120
369 0.496 -1.120
370 0.490 -1.120
371 0.489 -1.097
mmu-miR-194	B. Bacteroides_253	-0.66 (0.031)		10_GL0012378
BLASTn prediction	Sbjct: 52 tgtaacagcaactcca 67
RNAup Region Prediction	101 to 111	dG=-3.80 kcal/mol
ps u4S dG	2 to 12	Energy from duplex formation: -8.07 kcal/mol
52 0.000 0.000
53 2.447 0.000
54 2.655 0.000
55 2.676 0.000
56 2.672 0.000
57 4.912 0.000
58 5.960 0.000
59 6.086 0.000
60 6.475 -1.593
61 6.070 -1.593
62 5.970 -1.593
63 3.431 -1.624
64 1.431 -1.624
65 0.083 -1.624
66 0.094 -1.593
67 0.098 -1.593
mmu-miR-22	B. Bacteroides_403	-0.63 (0.036)		S-Fe20_GL0097563
BLASTn prediction	Sbjct: 1445 tgccagttgaagaac 1459
RNAup Region Prediction	1330 to 1350	dG=-7.22 kcal/mol
ps u4S dG	5 to 22	Energy from duplex formation: -18.73 kcal/mol
1445 0.667 -1.523
1446 0.772 -1.523
1447 0.849 -1.523
1448 1.788 -1.523
1449 1.809 -1.523
1450 1.811 -1.523
1451 1.734 -1.523
1452 1.371 -1.523
1453 1.378 -2.504
1454 1.298 -2.504
1455 1.351 -2.504
1456 1.097 -2.504
1457 1.996 0.000
mmu-miR-16	C. Clostridium	-0.77 (0.005)		G1-5A_GL0185204
BLASTn prediction	Sbjct: 42 cacgtaaatattggc 28
RNAup Region Prediction	514 to 530	dG=-7.58 kcal/mol
ps u4S dG	6 to 21	Energy from duplex formation: -11.67 kcal/mol
8 3.925 -1.268
29 3.654 -1.268
30 2.519 -1.268
31 2.500 -1.268
32 2.688 -1.268
33 2.573 -1.268
34 1.878 -1.268
35 1.414 -1.268
36 0.925 -1.268
37 0.881 -1.268
38 1.165 -1.610
39 1.830 -1.610
40 1.802 -1.610
41 1.843 0.000
42 1.625 0.000
mmu-miR-16	C. Clostridium	-0.77 (0.005)		S-Fe12_GL0134416
BLASTn prediction	Sbjct: 525 cacgtaaatattggc 511
RNAup Region Prediction	588 to 592	dG=-5.98 kcal/mol
ps u4S dG	3 to 7	Energy from duplex formation: -7.90 kcal/mol
511 3.763 -2.105
512 3.653 -2.105
513 2.931 -2.105
514 2.985 -2.105
515 3.004 -2.105
516 2.784 -2.105
517 1.643 -2.105
518 0.995 -2.105
519 0.468 -2.105
520 0.471 -2.105
521 0.504 -3.330
522 0.411 -3.330
523 0.040 -3.330
524 0.033 -0.554
525 0.029 -0.554
mmu-miR-16	C. Clostridium	-0.77 (0.005)		MH-0-5_GL0117732
BLASTn prediction	Sbjct: 510 cacgtaaatattggc 496
RNAup Region Prediction	846 to 850	dG=-6.51 kcal/mol
ps u4S dG		Energy from duplex formation: -9.30 kcal/mol
496 5.909 -0.152
497 5.804 -0.152
498 4.857 -0.152
499 3.678 -1.202
500 3.608 -1.877
501 3.236 -1.877
502 1.437 -1.877
503 0.104 -1.877
504 0.036 -1.877
505 0.033 -1.877
506 0.040 -3.325
507 0.054 -3.325
508 0.040 -3.325
509 0.038 -0.744
510 0.059 -0.744
mmu-miR-200c	C. Clostridium	-0.77 (0.005)		2A-dyr13-06_GL0004680
BLASTn prediction	Sbjct: 629 actgccgggtaattatgga 611
RNAup Region Prediction	624 to 635	dG=-7.55 kcal/mol
ps u4S dG		Energy from duplex formation: -13.92 kcal/mol
611 0.805 -3.707
612 3.793 -3.707
613 4.368 -3.707
614 4.319 -3.707
615 4.158 -3.707
616 1.242 -3.707
617 1.227 -3.707
618 1.003 -3.707
619 0.279 0.000
620 0.269 0.000
621 2.975 0.000
622 3.349 0.000
623 5.393 0.000
624 6.135 -7.550
625 5.715 -7.550
626 5.025 -7.550
627 4.198 -7.550
628 4.138 -7.550
629 3.035 -7.550
mmu-miR-200c	C. Clostridium	-0.77 (0.005)		MH-0-5_GL0117732
BLASTn prediction	Sbjct: 2426 taatactgccgggtaatg 2409
RNAup Region Prediction	1225 to 1239	dG=-11.45 kcal/mol
ps u4S dG		Energy from duplex formation: -16.56 kcal/mol
2409 3.576 -5.349	8 to22
2410 3.569 -5.349
2411 3.463 -5.349
2412 3.080 -3.527
2413 1.827 -3.527
2414 2.007 -1.812
2415 2.035 -1.851
2416 2.891 -1.851
2417 3.120 -2.717
2418 4.454 -2.717
2419 5.149 -2.717
2420 5.366 -2.717
2421 5.061 -2.717
2422 3.309 -2.717
2423 2.944 -2.717
2424 2.598 -2.388
2425 0.678 -2.388
2426 0.672 -2.388
mmu-miR-1196	C. Clostridium	-0.73 (0.010)		2A-dyr13-06_GL0004680
BLASTn prediction	Sbjct: 438 aaatctacctgcctct 423
RNAup Region Prediction	857 to 862	dG=-3.08 kcal/mol
ps u4S dG	11 to 17	Energy from duplex formation: -6.53 kcal/mol
423 1.603 0.000
424 1.374 0.000
425 1.696 0.000
426 1.528 0.000
427 1.559 0.000
428 1.741 0.000
429 1.738 0.000
430 2.574 0.000
431 2.583 0.000
432 2.079 0.000
433 1.023 0.000
434 1.023 0.000
435 1.218 0.000
436 1.237 0.000
437 1.240 0.000
438 1.255 0.000
mmu-miR-1196	C. Clostridium	-0.73 (0.010)		S-Fe9_GL0022151
BLASTn prediction	Sbjct: 1724 tctacctgcctctgc 1710
RNAup Region Prediction	1990 to 1994	dG=-6.65 kcal/mol		35_GL0040992
ps u4S dG	8 to 12	Energy from duplex formation: -9.00 kcal/mol
1710 0.734 0.000
1711 1.402 0.000
1712 1.499 0.000
1713 1.520 0.000
1714 2.510 0.000
1715 1.962 0.000
1716 1.067 0.000
1717 1.135 0.000
1718 1.176 0.000
1719 1.181 0.000
1720 1.150 0.000
1721 0.324 0.000
1722 0.112 0.000
1723 0.111 0.000
1724 0.047 0.000
mmu-miR-1196	C. Clostridium	-0.73 (0.010)		S-Fe9_GL0022151
BLASTn prediction	Sbjct: 398 tctacctgcctctgc 384
RNAup Region Prediction	931 to 935	dG=-6.79 kcal/mol
ps u4S dG	10 to 14	Energy from duplex formation: -7.00 kcal/mol
384 5.262 0.000
385 7.281 0.000
386 5.031 0.000
387 4.236 0.000
388 4.074 0.000
389 3.101 0.000
390 3.962 0.000
391 4.129 0.000
392 4.076 0.000
393 4.067 0.000
394 4.056 0.000
395 3.812 0.000
396 3.581 0.000
397 3.103 0.000
398 2.791 0.000
mmu-let-7d	C. Clostridium	-0.68 (0.021)		6-2_GL0008179
BLASTn prediction	Sbjct: 171 gtagtaggttgcata 157
RNAup Region Prediction	1599 to 1610	dG=-11.47 kcal/mol
ps u4S dG	4 to 16	Energy from duplex formation: -16.26 kcal/mol
157 2.495 0.000
158 3.049 0.000
159 4.150 0.000
160 5.222 0.000
161 5.969 0.000
162 6.239 0.000
163 6.382 0.000
164 6.454 0.000
165 6.269 0.000
166 6.505 0.000
167 5.701 0.000
168 4.183 0.000
169 6.069 0.000
170 6.067 0.000
171 4.181 0.000
mmu-let-7d	C. Clostridium	-0.68 (0.021)		6-7_GL0078312
BLASTn prediction	Sbjct: 171 gtagtaggttgcata 157
RNAup Region Prediction	2018 to 2031	dG=-12.12 kcal/mol
ps u4S dG		Energy from duplex formation: -16.41 kcal/mol
157 0.653 0.000
158 0.713 0.000
159 1.455 0.000
160 1.696 0.000
161 1.725 0.000
162 1.576 0.000
163 1.626 0.000
164 1.482 -0.533
165 1.473 -4.015
166 1.760 -4.015
167 1.324 -4.015
168 1.495 -4.015
169 1.069 -4.015
170 1.097 -4.015
171 1.799 -4.015
mmu-miR-21	C. Clostridium	-0.68 (0.022)		S-Fe3_GL0200235
BLASTn prediction	Sbjct: 2024 atcagactgatgttg 2010
RNAup Region Prediction	2055 to 2064	dG=-6.01 kcal/mol
ps u4S dG	11 to 20	Energy from duplex formation: -9.30 kcal/mol
2010 2.518 -0.874
2011 2.288 -0.874
2012 0.057 -0.874
2013 2.581 -0.265
2014 3.379 -0.865
2015 2.678 -0.933
2016 2.669 -0.933
2017 2.980 -0.933
2018 2.740 -0.933
2019 3.458 0.000
2020 2.760 0.000
2021 1.478 0.000
2022 1.482 0.000
2023 2.307 0.000
2024 2.744 0.000
mmu-miR-1944	C. Clostridium	-0.67 (0.024)		1-3_GL0087789
BLASTn prediction	Sbjct: 50 tgctgaatgtcaagtt 35
RNAup Region Prediction	187 to 198	otal free energy of binding: -8.35 kcal/mol
ps u4S dG		Energy from duplex formation: -13.01 kcal/mol
5 1.674 0.000
36 2.439 0.000
37 3.242 -1.086
38 3.219 -1.086
39 3.184 -1.086
40 3.148 -1.086
41 2.760 -1.086
42 2.946 -0.149
43 2.792 -0.149
44 2.627 -0.149
45 3.257 -2.941
46 3.151 -2.941
47 2.706 -2.941
48 1.712 -2.941
49 1.977 -2.941
50 1.907 -2.941
mmu-miR-1944	C. Clostridium	-0.67 (0.024)		7-3_GL0015756
BLASTn prediction	Sbjct: 211 tgtgctgaatgtcaag 196
RNAup Region Prediction	88 to 108	dG=-8.13 kcal/mol
ps u4S dG	5 to 24	Energy from duplex formation: -15.61 kcal/mol
196 4.360 -0.473
197 4.374 -0.473
198 4.849 -0.473
199 3.967 -0.473
200 3.826 -0.473
201 3.353 0.000
202 3.352 0.000
203 0.550 0.000
204 0.549 -0.593
205 0.083 -0.593
206 0.081 -0.593
207 0.542 -0.593
208 0.554 -0.593
209 0.555 -0.593
210 4.505 -0.956
211 2.719 -3.102
mmu-miR-1944	C. Clostridium	-0.67 (0.024)		S-Fe16_GL0006390
BLASTn prediction	Sbjct: 1102 tgtgctgaatgtcaag 1087
RNAup Region Prediction	74 to 85	dG=-7.04 kcal/mol
ps u4S dG		Energy from duplex formation: -13.51 kcal/mol
1087 3.691 0.000
1088 3.700 0.000
1089 4.825 0.000
1090 5.553 0.000
1091 5.322 0.000
1092 4.670 0.000
1093 3.996 0.000
1094 0.477 0.000
1095 0.473 -0.613
1096 0.006 -0.613
1097 0.004 -0.613
1098 0.468 -0.613
1099 0.477 -0.613
1100 0.479 0.000
1101 4.533 0.000
1102 4.142 0.000
mmu-let-7g	C. Clostridium	-0.66 (0.027)		S-Fe11_GL0093182
BLASTn prediction	Sbjct: 1438 gtagtagtttgtaca 1452
RNAup Region Prediction	1112 to 1130	dG=-11.11 kcal/mol
ps u4S dG		Energy from duplex formation: -13.50 kcal/mol
1438 2.418 -2.829
1439 2.417 -2.829
1440 2.360 -2.829
1441 2.380 -2.829
1442 2.217 -2.829
1443 1.801 -2.829
1444 0.097 -4.079
1445 0.089 -4.079
1446 0.009 -4.079
1447 0.009 -4.079
1448 0.088 -4.079
1449 1.829 -2.009
1450 2.468 -2.009
1451 2.849 -2.009
1452 2.834 -2.009
mmu-miR-23a	C. Clostridium	-0.63 (0.038)		1A-dyr2-07_GL0021636
BLASTn prediction	Sbjct: 786 cattgccagggattt 800
RNAup Region Prediction	525 to 530	dG=-7.61 kcal/mol
ps u4S dG	9 to 14	Energy from duplex formation: -13.20 kcal/mol
786 3.541 -1.466
787 3.511 -1.466
788 1.680 -2.483
789 1.204 -2.483
790 1.181 -2.483
791 2.608 -5.576
792 3.195 -5.576
793 3.214 -5.576
794 3.215 -5.576
795 2.925 -5.576
796 2.604 -5.576
797 1.938 -5.576
798 0.988 -5.192
799 0.754 -5.192
800 0.665 -5.192
Mir-23a	C. Clostridium	-0.63 (0.038)		Group2-5A_GL0024298
BLASTn prediction	Sbjct: 1726 cacattgccagggat 1712
RNAup Region Prediction	1324 to 1334	dG=-8.74 kcal/mol
ps u4S dG		Energy from duplex formation: -9.82 kcal/mol
1712 4.792 0.000
1713 4.679 0.000
1714 5.914 0.000
1715 8.325 0.000
1716 8.513 0.000
1717 7.548 0.000
1718 6.677 -0.808
1719 2.396 -0.808
1720 2.145 -1.216
1721 1.472 -1.216
1722 0.427 -1.216
1723 0.432 -1.216
1724 0.338 -1.216
1725 0.307 -1.216
1726 0.346 -4.022
mmu-miR-23a	C. Clostridium	-0.63 (0.038)		S-Fe9_GL0008839
BLASTn prediction	Sbjct: 786 cattgccagggattt 800
RNAup Region Prediction	525 to 530	dG=-9.07 kcal/mol
ps u4S dG		Energy from duplex formation: -13.20 kcal/mol
786 5.091 -2.691
787 2.499 -2.691
788 1.260 -3.196
789 1.161 -3.196
790 0.093 -3.196
791 1.606 -6.281
792 2.482 -6.281
793 2.528 -6.281
794 2.529 -6.281
795 2.410 -6.281
796 2.042 -6.281
797 1.884 -6.281
798 0.543 -5.361
799 0.501 -5.361
800 0.343 -5.361
