# Supplementary material for: Microbe and host interaction in gastrointestinal homeostasis
Source: Psychopharmacology (Berl). 2019 Mar 21;236(5):1623–40. doi: 10.1007/s00213-019-05218-y (PMC6599184; doi:10.1007/s00213-019-05218-y)
Supplement: Supplementary file 3 — (XLSX 130 kb) [file 213_2019_5218_MOESM3_ESM.xlsx]

## Sheet: TOP44blast_gene_bacteria_NOG3
	Bacterial.Gene	mirRNA	Score	E_value	date	carma3classification	class	root	b	gene	eggNOG3_annotation
15	1-1_GL0076155	mmu-miR-710	30.2	7.6	2018-01-01	Clostridia	class	root|cellular organisms|Bacteria|Firmicutes|Clostridia	no rank|no rank|superkingdom|phylum|class	386043.lwe0429	COG4932
54	1-4_GL0101383	mmu-miR-709	32.2	1.2	2018-01-01	Bacilli	class	root|cellular organisms|Bacteria|Firmicutes|Bacilli	no rank|no rank|superkingdom|phylum|class	387093.SUN_1091	NOG11337
87	10_GL0061330	mmu-miR-200c	30.2	9.1	2018-01-01	Alphaproteobacteria	class	root|cellular organisms|Bacteria|Proteobacteria|Alphaproteobacteria	no rank|no rank|superkingdom|phylum|class	414684.RC1_2975	COG1253
94	10_GL0092319	mmu-miR-709	32.2	1.2	2018-01-01	Bacilli	class	root|cellular organisms|Bacteria|Firmicutes|Bacilli	no rank|no rank|superkingdom|phylum|class	387093.SUN_1091	NOG11337
114	13_GL0094846	mmu-miR-2138	32.2	1.9	2018-01-01	Erysipelotrichia	class	root|cellular organisms|Bacteria|Firmicutes|Erysipelotrichia	no rank|no rank|superkingdom|phylum|class	311424.DhcVS_739	COG0009
124	14_GL0109208	mmu-miR-2133	30.2	7.6	2018-01-01	Clostridia	class	root|cellular organisms|Bacteria|Firmicutes|Clostridia	no rank|no rank|superkingdom|phylum|class	446471.Xcel_3395	NOG255693
128	14_GL0137915	mmu-miR-2137	30.2	6.1	2018-01-01	Clostridia	class	root|cellular organisms|Bacteria|Firmicutes|Clostridia	no rank|no rank|superkingdom|phylum|class	5722.A2FUX4	KOG1516;COG2272
136	16_GL0043590	mmu-miR-709	30.2	4.6	2018-01-01	Bacteroidia	class	root|cellular organisms|Bacteria|Bacteroidetes/Chlorobi group|Bacteroidetes|Bacteroidia	no rank|no rank|superkingdom|superphylum|phylum|class	349521.HCH_05879	COG0849
140	16_GL0070764	mmu-miR-22	30.2	7.6	2018-01-01	Bacteroidia	class	root|cellular organisms|Bacteria|Bacteroidetes/Chlorobi group|Bacteroidetes|Bacteroidia	no rank|no rank|superkingdom|superphylum|phylum|class	195103.CPF_0815,195102.CPE0818	COG4724
157	17_GL0158085	mmu-miR-2146	30.2	6.1	2018-01-01	Bacilli	class	root|cellular organisms|Bacteria|Firmicutes|Bacilli	no rank|no rank|superkingdom|phylum|class	NA	NA
182	1B-dyr7-07_GL0012210	mmu-miR-22	30.2	7.6	2018-01-01	Bacteroidia	class	root|cellular organisms|Bacteria|Bacteroidetes/Chlorobi group|Bacteroidetes|Bacteroidia	no rank|no rank|superkingdom|superphylum|phylum|class	NA	NA
184	2-1_GL0014147	mmu-miR-709	30.2	4.6	2018-01-01	Clostridia	class	root|cellular organisms|Bacteria|Firmicutes|Clostridia	no rank|no rank|superkingdom|phylum|class	358681.BBR47_27900	COG1132
196	2-2_GL0036837	mmu-miR-2138	30.2	7.6	2018-01-01	Clostridia	class	root|cellular organisms|Bacteria|Firmicutes|Clostridia	no rank|no rank|superkingdom|phylum|class	441768.ACL_1410	COG1653
198	2-2_GL0043653	mmu-miR-200a	30.2	7.6	2018-01-01	Clostridia	class	root|cellular organisms|Bacteria|Firmicutes|Clostridia	no rank|no rank|superkingdom|phylum|class	357809.Cphy_2343	COG3408
239	20_GL0012227	mmu-miR-200b	30.2	7.6	2018-01-01	Clostridia	class	root|cellular organisms|Bacteria|Firmicutes|Clostridia	no rank|no rank|superkingdom|phylum|class	309798.COPRO5265_1555	COG0488
278	2A-dyr14-07_GL0006708	mmu-miR-202-5p	32.2	1.5	2018-01-01	Bacilli	class	root|cellular organisms|Bacteria|Firmicutes|Bacilli	no rank|no rank|superkingdom|phylum|class	279010.BL00243	COG3962
346	4-1_GL0036397	mmu-miR-30a	30.2	7.6	2018-01-01	Clostridia	class	root|cellular organisms|Bacteria|Firmicutes|Clostridia	no rank|no rank|superkingdom|phylum|class	NA	NA
361	4-2_GL0099126	mmu-let-7f	30.2	7.6	2018-01-01	Gammaproteobacteria	class	root|cellular organisms|Bacteria|Proteobacteria|Gammaproteobacteria	no rank|no rank|superkingdom|phylum|class	398527.Bphyt_0885	COG1216
572	8-8_GL0056240	mmu-miR-194	30.2	7.6	2018-01-01	Clostridia	class	root|cellular organisms|Bacteria|Firmicutes|Clostridia	no rank|no rank|superkingdom|phylum|class	203119.Cthe_2075	COG0217
576	8-8_GL0084188	mmu-let-7c	32.2	1.9	2018-01-01	Clostridia	class	root|cellular organisms|Bacteria|Firmicutes|Clostridia	no rank|no rank|superkingdom|phylum|class	NA	NA
622	G1-5A_GL0184740	mmu-miR-483	30.2	7.6	2018-01-01	Clostridia	class	root|cellular organisms|Bacteria|Firmicutes|Clostridia	no rank|no rank|superkingdom|phylum|class	515619.EUBREC_1653	NOG265085
636	Group2-1A_GL0015094	mmu-miR-16	30.2	7.6	2018-01-01	Bacilli	class	root|cellular organisms|Bacteria|Firmicutes|Bacilli	no rank|no rank|superkingdom|phylum|class	471223.GWCH70_2860,491915.Aflv_2388	COG1098
687	Group2-6A_GL0070061	mmu-miR-709	32.2	1.2	2018-01-01	Clostridia	class	root|cellular organisms|Bacteria|Firmicutes|Clostridia	no rank|no rank|superkingdom|phylum|class	NA	NA
691	Group2-7A_GL0055935	mmu-miR-23a	30.2	6.1	2018-01-01	Bacilli	class	root|cellular organisms|Bacteria|Firmicutes|Bacilli	no rank|no rank|superkingdom|phylum|class	203120.LEUM_0908	NOG47452
719	MC-0-1_GL0064248	mmu-miR-709	30.2	4.6	2018-01-01	Bacteroidia	class	root|cellular organisms|Bacteria|Bacteroidetes/Chlorobi group|Bacteroidetes|Bacteroidia	no rank|no rank|superkingdom|superphylum|phylum|class	349521.HCH_05879	COG0849
783	MH-0-3_GL0005563	mmu-miR-2140	30.2	4.6	2018-01-01	Alphaproteobacteria	class	root|cellular organisms|Bacteria|Proteobacteria|Alphaproteobacteria	no rank|no rank|superkingdom|phylum|class	414684.RC1_0418	COG4799
806	MH-6-3_GL0000173	mmu-miR-30a	30.2	7.6	2018-01-01	Bacilli	class	root|cellular organisms|Bacteria|Firmicutes|Bacilli	no rank|no rank|superkingdom|phylum|class	NA	NA
852	S-Fe10_GL0015800	mmu-miR-466g	30.2	6.1	2018-01-01	Bacteroidia	class	root|cellular organisms|Bacteria|Bacteroidetes/Chlorobi group|Bacteroidetes|Bacteroidia	no rank|no rank|superkingdom|superphylum|phylum|class	NA	NA
861	S-Fe10_GL0097778	mmu-miR-2138	30.2	7.6	2018-01-01	Flavobacteriia	class	root|cellular organisms|Bacteria|Bacteroidetes/Chlorobi group|Bacteroidetes|Flavobacteriia	no rank|no rank|superkingdom|superphylum|phylum|class	NA	NA
962	S-Fe7_GL0056244	mmu-miR-22	32.2	1.9	2018-01-01	Clostridia	class	root|cellular organisms|Bacteria|Firmicutes|Clostridia	no rank|no rank|superkingdom|phylum|class	NA	NA
963	S-Fe7_GL0056244	mmu-miR-22	32.2	1.9	2018-01-01	Clostridia	class	root|cellular organisms|Bacteria|Firmicutes|Clostridia	no rank|no rank|superkingdom|phylum|class	NA	NA
964	S-Fe7_GL0069494	mmu-miR-2135	30.2	6.1	2018-01-01	Clostridia	class	root|cellular organisms|Bacteria|Firmicutes|Clostridia	no rank|no rank|superkingdom|phylum|class	NA	NA
6	1-1_GL0029219	mmu-miR-202-5p	34.2	0.39	2018-01-01	Lachnospiraceae	family	root|cellular organisms|Bacteria|Firmicutes|Clostridia|Clostridiales|Lachnospiraceae	no rank|no rank|superkingdom|phylum|class|order|family	515619.EUBREC_1747	COG4100
52	1-4_GL0058800	mmu-miR-2138	30.2	7.6	2018-01-01	Peptostreptococcaceae	family	root|cellular organisms|Bacteria|Firmicutes|Clostridia|Clostridiales|Peptostreptococcaceae	no rank|no rank|superkingdom|phylum|class|order|family	645463.CDR20291_2757,645462.CD196_2710	COG0577
55	1-5_GL0001584	mmu-miR-1224	30.2	6.1	2018-01-01	Lachnospiraceae	family	root|cellular organisms|Bacteria|Firmicutes|Clostridia|Clostridiales|Lachnospiraceae	no rank|no rank|superkingdom|phylum|class|order|family	515619.EUBREC_1002	NOG74656
68	1-8_GL0032482	mmu-miR-1224	30.2	6.1	2018-01-01	Lachnospiraceae	family	root|cellular organisms|Bacteria|Firmicutes|Clostridia|Clostridiales|Lachnospiraceae	no rank|no rank|superkingdom|phylum|class|order|family	515619.EUBREC_1002	NOG74656
76	10_GL0003261	mmu-miR-483	32.2	1.9	2018-01-01	Lachnospiraceae	family	root|cellular organisms|Bacteria|Firmicutes|Clostridia|Clostridiales|Lachnospiraceae	no rank|no rank|superkingdom|phylum|class|order|family	357809.Cphy_2565	COG1032
95	10_GL0099958	mmu-miR-21	30.2	7.6	2018-01-01	Veillonellaceae	family	root|cellular organisms|Bacteria|Firmicutes|Negativicutes|Selenomonadales|Veillonellaceae	no rank|no rank|superkingdom|phylum|class|order|family	536232.CLM_2299	NOG277783
99	11_GL0024125	mmu-miR-709	34.2	0.29	2018-01-01	Lachnospiraceae	family	root|cellular organisms|Bacteria|Firmicutes|Clostridia|Clostridiales|Lachnospiraceae	no rank|no rank|superkingdom|phylum|class|order|family	357809.Cphy_3512	COG3773
104	11_GL0081831	mmu-miR-22	30.2	7.6	2018-01-01	Enterobacteriaceae	family	root|cellular organisms|Bacteria|Proteobacteria|Gammaproteobacteria|Enterobacteriales|Enterobacteriaceae	no rank|no rank|superkingdom|phylum|class|order|family	595496.BWG_2805,585397.ECED1_3763,585396.ECO111_3921,585395.ECO103_3844,585057.ECIAI39_3596,585056.ECUMN_3579,585055.EC55989_3513,585035.ECS88_3491,585034.ECIAI1_3245,574521.E2348C_3388,573235.ECO26_4202,544404.ECSP_4069,511145.b3095,481805.EcolC_0601,469008.ECBD_0644,444450.ECH74115_4410,439855.EcSMS35_3393,413997.ECB_02964,409438.ECSE_3380,405955.APECO1_3324,386585.ECs3977,373384.SFV_3139,36410…	COG0586
117	14_GL0040053	mmu-miR-709	30.2	4.6	2018-01-01	Lachnospiraceae	family	root|cellular organisms|Bacteria|Firmicutes|Clostridia|Clostridiales|Lachnospiraceae	no rank|no rank|superkingdom|phylum|class|order|family	357809.Cphy_3512	COG3773
120	14_GL0068582	mmu-miR-142-5p	30.2	6.1	2018-01-01	Eubacteriaceae	family	root|cellular organisms|Bacteria|Firmicutes|Clostridia|Clostridiales|Eubacteriaceae	no rank|no rank|superkingdom|phylum|class|order|family	334390.LAF_1405	COG0463
143	16_GL0106260	mmu-miR-2138	36.2	0.12	2018-01-01	Desulfovibrionaceae	family	root|cellular organisms|Bacteria|Proteobacteria|delta/epsilon subdivisions|Deltaproteobacteria|Desulfovibrionales|Desulfovibrionaceae	no rank|no rank|superkingdom|phylum|subphylum|class|order|family	883.DvMF_3162	COG2840
155	17_GL0139552	mmu-miR-2141	30.2	4.6	2018-01-01	Lachnospiraceae	family	root|cellular organisms|Bacteria|Firmicutes|Clostridia|Clostridiales|Lachnospiraceae	no rank|no rank|superkingdom|phylum|class|order|family	515620.EUBELI_20058	COG4905
181	1B-dyr7-07_GL0009221	mmu-miR-483	32.2	1.9	2018-01-01	Clostridiaceae	family	root|cellular organisms|Bacteria|Firmicutes|Clostridia|Clostridiales|Clostridiaceae	no rank|no rank|superkingdom|phylum|class|order|family	515619.EUBREC_3269	COG0569
183	2-1_GL0005634	mmu-miR-192	30.2	6.1	2018-01-01	Lachnospiraceae	family	root|cellular organisms|Bacteria|Firmicutes|Clostridia|Clostridiales|Lachnospiraceae	no rank|no rank|superkingdom|phylum|class|order|family	290402.Cbei_2891	COG1501
185	2-1_GL0021529	mmu-miR-200c	30.2	9.1	2018-01-01	Lachnospiraceae	family	root|cellular organisms|Bacteria|Firmicutes|Clostridia|Clostridiales|Lachnospiraceae	no rank|no rank|superkingdom|phylum|class|order|family	293826.Amet_4742	COG0395
187	2-1_GL0037817	mmu-miR-202-5p	30.2	6.1	2018-01-01	Erysipelotrichaceae	family	root|cellular organisms|Bacteria|Firmicutes|Erysipelotrichia|Erysipelotrichales|Erysipelotrichaceae	no rank|no rank|superkingdom|phylum|class|order|family	315750.BPUM_2566	COG0587
193	2-2_GL0017168	mmu-miR-709	32.2	1.2	2018-01-01	Lachnospiraceae	family	root|cellular organisms|Bacteria|Firmicutes|Clostridia|Clostridiales|Lachnospiraceae	no rank|no rank|superkingdom|phylum|class|order|family	190192.MK1306	arCOG01403
197	2-2_GL0039493	mmu-miR-709	30.2	4.6	2018-01-01	Eubacteriaceae	family	root|cellular organisms|Bacteria|Firmicutes|Clostridia|Clostridiales|Eubacteriaceae	no rank|no rank|superkingdom|phylum|class|order|family	515619.EUBREC_2109	NOG12793
217	2-4_GL0067817	mmu-miR-1196	30.2	6.1	2018-01-01	Lachnospiraceae	family	root|cellular organisms|Bacteria|Firmicutes|Clostridia|Clostridiales|Lachnospiraceae	no rank|no rank|superkingdom|phylum|class|order|family	357809.Cphy_3512	COG3773
218	2-4_GL0067817	mmu-miR-709	30.2	4.6	2018-01-01	Lachnospiraceae	family	root|cellular organisms|Bacteria|Firmicutes|Clostridia|Clostridiales|Lachnospiraceae	no rank|no rank|superkingdom|phylum|class|order|family	357809.Cphy_3512	COG3773
229	2-8_GL0021975	mmu-miR-2138	32.2	1.9	2018-01-01	Lachnospiraceae	family	root|cellular organisms|Bacteria|Firmicutes|Clostridia|Clostridiales|Lachnospiraceae	no rank|no rank|superkingdom|phylum|class|order|family	388919.SSA_0897	COG0642
244	20_GL0067514	mmu-miR-483	30.2	7.6	2018-01-01	Clostridiaceae	family	root|cellular organisms|Bacteria|Firmicutes|Clostridia|Clostridiales|Clostridiaceae	no rank|no rank|superkingdom|phylum|class|order|family	293826.Amet_0285	COG0443
246	20_GL0094234	mmu-miR-2141	30.2	4.6	2018-01-01	Lachnospiraceae	family	root|cellular organisms|Bacteria|Firmicutes|Clostridia|Clostridiales|Lachnospiraceae	no rank|no rank|superkingdom|phylum|class|order|family	515620.EUBELI_01135	COG3580
252	20_GL0161366	mmu-miR-709	30.2	4.6	2018-01-01	Lachnospiraceae	family	root|cellular organisms|Bacteria|Firmicutes|Clostridia|Clostridiales|Lachnospiraceae	no rank|no rank|superkingdom|phylum|class|order|family	471855.Shel_22870	COG2308
272	2A-dyr13-06_GL0013439	mmu-let-7c	30.2	7.6	2018-01-01	Porphyromonadaceae	family	root|cellular organisms|Bacteria|Bacteroidetes/Chlorobi group|Bacteroidetes|Bacteroidia|Bacteroidales|Porphyromonadaceae	no rank|no rank|superkingdom|superphylum|phylum|class|order|family	NA	NA
273	2A-dyr13-06_GL0013439	mmu-let-7b	32.2	1.9	2018-01-01	Porphyromonadaceae	family	root|cellular organisms|Bacteria|Bacteroidetes/Chlorobi group|Bacteroidetes|Bacteroidia|Bacteroidales|Porphyromonadaceae	no rank|no rank|superkingdom|superphylum|phylum|class|order|family	NA	NA
277	2A-dyr14-07_GL0001188	mmu-miR-2140	30.2	4.6	2018-01-01	Staphylococcaceae	family	root|cellular organisms|Bacteria|Firmicutes|Bacilli|Bacillales|Staphylococcaceae	no rank|no rank|superkingdom|phylum|class|order|family	342451.SSP0724	COG1109
280	2A-dyr14-07_GL0050053	mmu-miR-466g	30.2	6.1	2018-01-01	Lachnospiraceae	family	root|cellular organisms|Bacteria|Firmicutes|Clostridia|Clostridiales|Lachnospiraceae	no rank|no rank|superkingdom|phylum|class|order|family	NA	NA
285	2A-dyr16-07_GL0011735	mmu-let-7f	30.2	7.6	2018-01-01	Erysipelotrichaceae	family	root|cellular organisms|Bacteria|Firmicutes|Erysipelotrichia|Erysipelotrichales|Erysipelotrichaceae	no rank|no rank|superkingdom|phylum|class|order|family	NA	NA
290	2A-dyr16-07_GL0060836	mmu-miR-27a	30.2	6.1	2018-01-01	Streptococcaceae	family	root|cellular organisms|Bacteria|Firmicutes|Bacilli|Lactobacillales|Streptococcaceae	no rank|no rank|superkingdom|phylum|class|order|family	NA	NA
305	3-3_GL0093412	mmu-miR-202-5p	30.2	6.1	2018-01-01	Eubacteriaceae	family	root|cellular organisms|Bacteria|Firmicutes|Clostridia|Clostridiales|Eubacteriaceae	no rank|no rank|superkingdom|phylum|class|order|family	NA	NA
307	3-5_GL0083363	mmu-miR-483	32.2	1.9	2018-01-01	Lachnospiraceae	family	root|cellular organisms|Bacteria|Firmicutes|Clostridia|Clostridiales|Lachnospiraceae	no rank|no rank|superkingdom|phylum|class|order|family	NA	NA
313	3-6_GL0026195	mmu-let-7g	32.2	1.9	2018-01-01	Lachnospiraceae	family	root|cellular organisms|Bacteria|Firmicutes|Clostridia|Clostridiales|Lachnospiraceae	no rank|no rank|superkingdom|phylum|class|order|family	NA	NA
329	32_GL0096183	mmu-miR-2138	30.2	7.6	2018-01-01	Lachnospiraceae	family	root|cellular organisms|Bacteria|Firmicutes|Clostridia|Clostridiales|Lachnospiraceae	no rank|no rank|superkingdom|phylum|class|order|family	357809.Cphy_3828	COG2755
330	32_GL0136972	mmu-let-7f	32.2	1.9	2018-01-01	Bacillaceae	family	root|cellular organisms|Bacteria|Firmicutes|Bacilli|Bacillales|Bacillaceae	no rank|no rank|superkingdom|phylum|class|order|family	544556.GYMC61_0286	COG0286
331	34_GL0008342	mmu-miR-429	30.2	7.6	2018-01-01	Lachnospiraceae	family	root|cellular organisms|Bacteria|Firmicutes|Clostridia|Clostridiales|Lachnospiraceae	no rank|no rank|superkingdom|phylum|class|order|family	515619.EUBREC_2598	bactNOG00060
334	35_GL0053374	mmu-miR-709	30.2	4.6	2018-01-01	Lachnospiraceae	family	root|cellular organisms|Bacteria|Firmicutes|Clostridia|Clostridiales|Lachnospiraceae	no rank|no rank|superkingdom|phylum|class|order|family	471855.Shel_22960	COG5279
349	4-1_GL0059215	mmu-miR-483	30.2	7.6	2018-01-01	Lachnospiraceae	family	root|cellular organisms|Bacteria|Firmicutes|Clostridia|Clostridiales|Lachnospiraceae	no rank|no rank|superkingdom|phylum|class|order|family	NA	NA
352	4-1_GL0071076	Mmu-miR-2134	32.2	1.2	2018-01-01	Lachnospiraceae	family	root|cellular organisms|Bacteria|Firmicutes|Clostridia|Clostridiales|Lachnospiraceae	no rank|no rank|superkingdom|phylum|class|order|family	515619.EUBREC_0660	NOG40981
362	4-2_GL0122672	mmu-miR-709	30.2	4.6	2018-01-01	Lachnospiraceae	family	root|cellular organisms|Bacteria|Firmicutes|Clostridia|Clostridiales|Lachnospiraceae	no rank|no rank|superkingdom|phylum|class|order|family	272621.LBA1473	NOG10735
375	4-5_GL0110163	mmu-miR-21	30.2	7.6	2018-01-01	Lachnospiraceae	family	root|cellular organisms|Bacteria|Firmicutes|Clostridia|Clostridiales|Lachnospiraceae	no rank|no rank|superkingdom|phylum|class|order|family	515619.EUBREC_0028	NOG12793
378	4-6_GL0037642	mmu-miR-2138	30.2	7.6	2018-01-01	Lachnospiraceae	family	root|cellular organisms|Bacteria|Firmicutes|Clostridia|Clostridiales|Lachnospiraceae	no rank|no rank|superkingdom|phylum|class|order|family	441768.ACL_1410	COG1653
388	4-8_GL0089861	mmu-let-7g	32.2	1.9	2018-01-01	Lachnospiraceae	family	root|cellular organisms|Bacteria|Firmicutes|Clostridia|Clostridiales|Lachnospiraceae	no rank|no rank|superkingdom|phylum|class|order|family	335541.Swol_2238,335541.Swol_1745	NOG75049
403	43_GL0095166	mmu-miR-429	30.2	7.6	2018-01-01	Lachnospiraceae	family	root|cellular organisms|Bacteria|Firmicutes|Clostridia|Clostridiales|Lachnospiraceae	no rank|no rank|superkingdom|phylum|class|order|family	481743.GYMC10_2829	NOG04067
409	5-1_GL0018177	mmu-miR-22	34.2	0.49	2018-01-01	Lachnospiraceae	family	root|cellular organisms|Bacteria|Firmicutes|Clostridia|Clostridiales|Lachnospiraceae	no rank|no rank|superkingdom|phylum|class|order|family	515619.EUBREC_2205	COG0497
429	5-7_GL0090699	mmu-miR-2146	30.2	6.1	2018-01-01	Lachnospiraceae	family	root|cellular organisms|Bacteria|Firmicutes|Clostridia|Clostridiales|Lachnospiraceae	no rank|no rank|superkingdom|phylum|class|order|family	645463.CDR20291_2751,645462.CD196_2704,272563.CD2860	NOG41811
440	5-8_GL0132410	mmu-miR-709	30.2	4.6	2018-01-01	Lachnospiraceae	family	root|cellular organisms|Bacteria|Firmicutes|Clostridia|Clostridiales|Lachnospiraceae	no rank|no rank|superkingdom|phylum|class|order|family	471855.Shel_22960	COG5279
442	50_GL0024745	mmu-miR-202-5p	30.2	6.1	2018-01-01	Porphyromonadaceae	family	root|cellular organisms|Bacteria|Bacteroidetes/Chlorobi group|Bacteroidetes|Bacteroidia|Bacteroidales|Porphyromonadaceae	no rank|no rank|superkingdom|superphylum|phylum|class|order|family	272559.BF2659	COG0034
452	6-1_GL0078533	mmu-miR-21	30.2	7.6	2018-01-01	Lachnospiraceae	family	root|cellular organisms|Bacteria|Firmicutes|Clostridia|Clostridiales|Lachnospiraceae	no rank|no rank|superkingdom|phylum|class|order|family	NA	NA
460	6-2_GL0036177	mmu-miR-483	30.2	7.6	2018-01-01	Lachnospiraceae	family	root|cellular organisms|Bacteria|Firmicutes|Clostridia|Clostridiales|Lachnospiraceae	no rank|no rank|superkingdom|phylum|class|order|family	208435.SAG0029	NOG14356
464	6-2_GL0064977	mmu-miR-194	30.2	7.6	2018-01-01	Lachnospiraceae	family	root|cellular organisms|Bacteria|Firmicutes|Clostridia|Clostridiales|Lachnospiraceae	no rank|no rank|superkingdom|phylum|class|order|family	485916.Dtox_3649	NOG12550
465	6-2_GL0070509	mmu-miR-2138	30.2	7.6	2018-01-01	Lachnospiraceae	family	root|cellular organisms|Bacteria|Firmicutes|Clostridia|Clostridiales|Lachnospiraceae	no rank|no rank|superkingdom|phylum|class|order|family	357809.Cphy_3749	COG3858
473	6-3_GL0123753	mmu-miR-709	30.2	4.6	2018-01-01	Lachnospiraceae	family	root|cellular organisms|Bacteria|Firmicutes|Clostridia|Clostridiales|Lachnospiraceae	no rank|no rank|superkingdom|phylum|class|order|family	NA	NA
481	6-5_GL0113988	mmu-miR-709	30.2	4.6	2018-01-01	Lachnospiraceae	family	root|cellular organisms|Bacteria|Firmicutes|Clostridia|Clostridiales|Lachnospiraceae	no rank|no rank|superkingdom|phylum|class|order|family	272621.LBA1473	NOG10735
492	7-1_GL0025753	mmu-miR-202-5p	30.2	6.1	2018-01-01	Lachnospiraceae	family	root|cellular organisms|Bacteria|Firmicutes|Clostridia|Clostridiales|Lachnospiraceae	no rank|no rank|superkingdom|phylum|class|order|family	583346.CKR_0226,431943.CKL_0270	COG2207
494	7-1_GL0057066	mmu-let-7g	30.2	7.6	2018-01-01	Lachnospiraceae	family	root|cellular organisms|Bacteria|Firmicutes|Clostridia|Clostridiales|Lachnospiraceae	no rank|no rank|superkingdom|phylum|class|order|family	NA	NA
503	7-4_GL0059570	mmu-miR-192	32.2	1.5	2018-01-01	Lachnospiraceae	family	root|cellular organisms|Bacteria|Firmicutes|Clostridia|Clostridiales|Lachnospiraceae	no rank|no rank|superkingdom|phylum|class|order|family	NA	NA
513	7-5_GL0091645	mmu-miR-202-5p	30.2	6.1	2018-01-01	Lachnospiraceae	family	root|cellular organisms|Bacteria|Firmicutes|Clostridia|Clostridiales|Lachnospiraceae	no rank|no rank|superkingdom|phylum|class|order|family	272562.CA_C1110	COG0582
516	7-5_GL0165941	mmu-miR-22	30.2	7.6	2018-01-01	Lachnospiraceae	family	root|cellular organisms|Bacteria|Firmicutes|Clostridia|Clostridiales|Lachnospiraceae	no rank|no rank|superkingdom|phylum|class|order|family	205914.HS_0634	COG2310
518	7-5_GL0189596	mmu-miR-720	30.2	3.1	2018-01-01	Ruminococcaceae	family	root|cellular organisms|Bacteria|Firmicutes|Clostridia|Clostridiales|Ruminococcaceae	no rank|no rank|superkingdom|phylum|class|order|family	523794.Lebu_1238	COG0141
519	7-5_GL0193264	mmu-miR-192	30.2	6.1	2018-01-01	Clostridiaceae	family	root|cellular organisms|Bacteria|Firmicutes|Clostridia|Clostridiales|Clostridiaceae	no rank|no rank|superkingdom|phylum|class|order|family	212717.CTC01337	COG0651
534	7-8_GL0114682	mmu-miR-429	32.2	1.9	2018-01-01	Lachnospiraceae	family	root|cellular organisms|Bacteria|Firmicutes|Clostridia|Clostridiales|Lachnospiraceae	no rank|no rank|superkingdom|phylum|class|order|family	471876.Spy49_0167,370553.MGAS2096_Spy0174,370552.MGAS10270_Spy0165,370551.MGAS9429_Spy0165,319701.M28_Spy0161,293653.M5005_Spy_0163	COG3969
541	7_GL0110411	mmu-miR-1929	32.2	2.3	2018-01-01	Lachnospiraceae	family	root|cellular organisms|Bacteria|Firmicutes|Clostridia|Clostridiales|Lachnospiraceae	no rank|no rank|superkingdom|phylum|class|order|family	290402.Cbei_4750	COG1134
557	8-2_GL0078018	mmu-miR-200b	30.2	7.6	2018-01-01	Peptococcaceae	family	root|cellular organisms|Bacteria|Firmicutes|Clostridia|Clostridiales|Peptococcaceae	no rank|no rank|superkingdom|phylum|class|order|family	272564.Dhaf_2186	COG1203
565	8-5_GL0008125	mmu-miR-2140	30.2	4.6	2018-01-01	Ruminococcaceae	family	root|cellular organisms|Bacteria|Firmicutes|Clostridia|Clostridiales|Ruminococcaceae	no rank|no rank|superkingdom|phylum|class|order|family	203119.Cthe_2938	COG1940
600	G1-2A_GL0087717	mmu-miR-194	30.2	7.6	2018-01-01	Lachnospiraceae	family	root|cellular organisms|Bacteria|Firmicutes|Clostridia|Clostridiales|Lachnospiraceae	no rank|no rank|superkingdom|phylum|class|order|family	NA	NA
615	G1-5A_GL0112817	mmu-miR-200a	30.2	7.6	2018-01-01	Lachnospiraceae	family	root|cellular organisms|Bacteria|Firmicutes|Clostridia|Clostridiales|Lachnospiraceae	no rank|no rank|superkingdom|phylum|class|order|family	431943.CKL_3393,583346.CKR_3000	COG0642
633	G1-7A_GL0138289	mmu-miR-429	32.2	1.9	2018-01-01	Clostridiaceae	family	root|cellular organisms|Bacteria|Firmicutes|Clostridia|Clostridiales|Clostridiaceae	no rank|no rank|superkingdom|phylum|class|order|family	515619.EUBREC_2598	COG0841
635	G1-8A_GL0047161	mmu-miR-2138	30.2	7.6	2018-01-01	Lachnospiraceae	family	root|cellular organisms|Bacteria|Firmicutes|Clostridia|Clostridiales|Lachnospiraceae	no rank|no rank|superkingdom|phylum|class|order|family	388919.SSA_0897	COG0642
658	Group2-3A_GL0096841	mmu-miR-429	30.2	7.6	2018-01-01	Lachnospiraceae	family	root|cellular organisms|Bacteria|Firmicutes|Clostridia|Clostridiales|Lachnospiraceae	no rank|no rank|superkingdom|phylum|class|order|family	324057.Pjdr2_4255	COG3693
662	Group2-3A_GL0128600	mmu-miR-429	30.2	7.6	2018-01-01	Lachnospiraceae	family	root|cellular organisms|Bacteria|Firmicutes|Clostridia|Clostridiales|Lachnospiraceae	no rank|no rank|superkingdom|phylum|class|order|family	401473.BDP_0123	NOG14217
664	Group2-3A_GL0174888	mmu-miR-483	30.2	7.6	2018-01-01	Lachnospiraceae	family	root|cellular organisms|Bacteria|Firmicutes|Clostridia|Clostridiales|Lachnospiraceae	no rank|no rank|superkingdom|phylum|class|order|family	357809.Cphy_3461	COG0542
669	Group2-4A_GL0049596	mmu-miR-2146	30.2	6.1	2018-01-01	Lachnospiraceae	family	root|cellular organisms|Bacteria|Firmicutes|Clostridia|Clostridiales|Lachnospiraceae	no rank|no rank|superkingdom|phylum|class|order|family	NA	NA
675	Group2-4A_GL0133143	mmu-miR-483	34.2	0.49	2018-01-01	Lachnospiraceae	family	root|cellular organisms|Bacteria|Firmicutes|Clostridia|Clostridiales|Lachnospiraceae	no rank|no rank|superkingdom|phylum|class|order|family	NA	NA
678	Group2-5A_GL0018110	mmu-miR-200a	30.2	7.6	2018-01-01	Lachnospiraceae	family	root|cellular organisms|Bacteria|Firmicutes|Clostridia|Clostridiales|Lachnospiraceae	no rank|no rank|superkingdom|phylum|class|order|family	NA	NA
702	Group2-8A_GL0035747	mmu-miR-709	30.2	4.6	2018-01-01	Lachnospiraceae	family	root|cellular organisms|Bacteria|Firmicutes|Clostridia|Clostridiales|Lachnospiraceae	no rank|no rank|superkingdom|phylum|class|order|family	NA	NA
705	Group2-8A_GL0126299	mmu-miR-483	34.2	0.49	2018-01-01	Lachnospiraceae	family	root|cellular organisms|Bacteria|Firmicutes|Clostridia|Clostridiales|Lachnospiraceae	no rank|no rank|superkingdom|phylum|class|order|family	NA	NA
711	MC-0-1_GL0004267	mmu-miR-709	30.2	4.6	2018-01-01	Eubacteriaceae	family	root|cellular organisms|Bacteria|Firmicutes|Clostridia|Clostridiales|Eubacteriaceae	no rank|no rank|superkingdom|phylum|class|order|family	515619.EUBREC_2109	NOG12793
716	MC-0-1_GL0034398	mmu-miR-2137	32.2	1.5	2018-01-01	Lachnospiraceae	family	root|cellular organisms|Bacteria|Firmicutes|Clostridia|Clostridiales|Lachnospiraceae	no rank|no rank|superkingdom|phylum|class|order|family	485916.Dtox_1337	COG0642
727	MC-0-3_GL0084853	mmu-miR-1196	30.2	6.1	2018-01-01	Ruminococcaceae	family	root|cellular organisms|Bacteria|Firmicutes|Clostridia|Clostridiales|Ruminococcaceae	no rank|no rank|superkingdom|phylum|class|order|family	498761.HM1_0619	COG0790
733	MC-6-1_GL0021396	mmu-miR-2133	32.2	1.9	2018-01-01	Rikenellaceae	family	root|cellular organisms|Bacteria|Bacteroidetes/Chlorobi group|Bacteroidetes|Bacteroidia|Bacteroidales|Rikenellaceae	no rank|no rank|superkingdom|superphylum|phylum|class|order|family	435590.BVU_2365	COG0171;COG0388
744	MC-6-1_GL0101764	mmu-miR-2133	32.2	1.9	2018-01-01	Rikenellaceae	family	root|cellular organisms|Bacteria|Bacteroidetes/Chlorobi group|Bacteroidetes|Bacteroidia|Bacteroidales|Rikenellaceae	no rank|no rank|superkingdom|superphylum|phylum|class|order|family	435591.BDI_1753	COG2509
760	MC-6-2_GL0115517	mmu-miR-429	30.2	7.6	2018-01-01	Lachnospiraceae	family	root|cellular organisms|Bacteria|Firmicutes|Clostridia|Clostridiales|Lachnospiraceae	no rank|no rank|superkingdom|phylum|class|order|family	401473.BDP_0123	NOG14217
770	MC-6-3_GL0059764	mmu-miR-1196	32.2	1.5	2018-01-01	Rikenellaceae	family	root|cellular organisms|Bacteria|Bacteroidetes/Chlorobi group|Bacteroidetes|Bacteroidia|Bacteroidales|Rikenellaceae	no rank|no rank|superkingdom|superphylum|phylum|class|order|family	272559.BF3209	COG2194
773	MC-6-3_GL0112778	mmu-miR-2137	32.2	1.5	2018-01-01	Lachnospiraceae	family	root|cellular organisms|Bacteria|Firmicutes|Clostridia|Clostridiales|Lachnospiraceae	no rank|no rank|superkingdom|phylum|class|order|family	485916.Dtox_1337	COG0642
798	MH-6-1_GL0107838	mmu-miR-2132	30.2	4.6	2018-01-01	Ruminococcaceae	family	root|cellular organisms|Bacteria|Firmicutes|Clostridia|Clostridiales|Ruminococcaceae	no rank|no rank|superkingdom|phylum|class|order|family	203119.Cthe_1936	COG4506
822	MH-6-4_GL0075150	mmu-let-7b	30.2	7.6	2018-01-01	Lachnospiraceae	family	root|cellular organisms|Bacteria|Firmicutes|Clostridia|Clostridiales|Lachnospiraceae	no rank|no rank|superkingdom|phylum|class|order|family	NA	NA
824	MH-6-4_GL0100190	mmu-miR-194	30.2	7.6	2018-01-01	Ruminococcaceae	family	root|cellular organisms|Bacteria|Firmicutes|Clostridia|Clostridiales|Ruminococcaceae	no rank|no rank|superkingdom|phylum|class|order|family	NA	NA
828	MH-6-4_GL0114741	mmu-miR-2140	30.2	4.6	2018-01-01	Ruminococcaceae	family	root|cellular organisms|Bacteria|Firmicutes|Clostridia|Clostridiales|Ruminococcaceae	no rank|no rank|superkingdom|phylum|class|order|family	NA	NA
839	MH-6-5_GL0099905	mmu-miR-2137	30.2	6.1	2018-01-01	Clostridiaceae	family	root|cellular organisms|Bacteria|Firmicutes|Clostridia|Clostridiales|Clostridiaceae	no rank|no rank|superkingdom|phylum|class|order|family	NA	NA
841	MH-6-5_GL0188196	mmu-miR-2138	32.2	1.9	2018-01-01	Lachnospiraceae	family	root|cellular organisms|Bacteria|Firmicutes|Clostridia|Clostridiales|Lachnospiraceae	no rank|no rank|superkingdom|phylum|class|order|family	NA	NA
865	S-Fe10_GL0141664	mmu-miR-2146	30.2	6.1	2018-01-01	Porphyromonadaceae	family	root|cellular organisms|Bacteria|Bacteroidetes/Chlorobi group|Bacteroidetes|Bacteroidia|Bacteroidales|Porphyromonadaceae	no rank|no rank|superkingdom|superphylum|phylum|class|order|family	NA	NA
892	S-Fe12_GL0162746	mmu-miR-2146	30.2	6.1	2018-01-01	Lachnospiraceae	family	root|cellular organisms|Bacteria|Firmicutes|Clostridia|Clostridiales|Lachnospiraceae	no rank|no rank|superkingdom|phylum|class|order|family	NA	NA
907	S-Fe2_GL0048367	mmu-miR-709	30.2	4.6	2018-01-01	Lachnospiraceae	family	root|cellular organisms|Bacteria|Firmicutes|Clostridia|Clostridiales|Lachnospiraceae	no rank|no rank|superkingdom|phylum|class|order|family	NA	NA
908	S-Fe2_GL0055733	mmu-miR-30a	30.2	7.6	2018-01-01	Lachnospiraceae	family	root|cellular organisms|Bacteria|Firmicutes|Clostridia|Clostridiales|Lachnospiraceae	no rank|no rank|superkingdom|phylum|class|order|family	NA	NA
910	S-Fe2_GL0067254	mmu-miR-429	30.2	7.6	2018-01-01	Lachnospiraceae	family	root|cellular organisms|Bacteria|Firmicutes|Clostridia|Clostridiales|Lachnospiraceae	no rank|no rank|superkingdom|phylum|class|order|family	NA	NA
919	S-Fe20_GL0056208	mmu-let-7g	30.2	7.6	2018-01-01	Eubacteriaceae	family	root|cellular organisms|Bacteria|Firmicutes|Clostridia|Clostridiales|Eubacteriaceae	no rank|no rank|superkingdom|phylum|class|order|family	NA	NA
922	S-Fe20_GL0080746	mmu-miR-2146	30.2	6.1	2018-01-01	Lachnospiraceae	family	root|cellular organisms|Bacteria|Firmicutes|Clostridia|Clostridiales|Lachnospiraceae	no rank|no rank|superkingdom|phylum|class|order|family	NA	NA
927	S-Fe20_GL0165284	mmu-miR-2138	30.2	7.6	2018-01-01	Eubacteriaceae	family	root|cellular organisms|Bacteria|Firmicutes|Clostridia|Clostridiales|Eubacteriaceae	no rank|no rank|superkingdom|phylum|class|order|family	NA	NA
928	S-Fe20_GL0169908	mmu-miR-429	30.2	7.6	2018-01-01	Ruminococcaceae	family	root|cellular organisms|Bacteria|Firmicutes|Clostridia|Clostridiales|Ruminococcaceae	no rank|no rank|superkingdom|phylum|class|order|family	NA	NA
939	S-Fe3_GL0147833	mmu-miR-1224	30.2	6.1	2018-01-01	Lachnospiraceae	family	root|cellular organisms|Bacteria|Firmicutes|Clostridia|Clostridiales|Lachnospiraceae	no rank|no rank|superkingdom|phylum|class|order|family	NA	NA
947	S-Fe4_GL0048545	mmu-miR-2138	30.2	7.6	2018-01-01	Coriobacteriaceae	family	root|cellular organisms|Bacteria|Actinobacteria|Actinobacteria|Coriobacteridae|Coriobacteriales|Coriobacterineae|Coriobacteriaceae	no rank|no rank|superkingdom|phylum|class|subclass|order|suborder|family	NA	NA
954	S-Fe6_GL0114120	mmu-miR-22	36.2	0.12	2018-01-01	Ruminococcaceae	family	root|cellular organisms|Bacteria|Firmicutes|Clostridia|Clostridiales|Ruminococcaceae	no rank|no rank|superkingdom|phylum|class|order|family	NA	NA
966	S-Fe7_GL0143063	mmu-miR-194	30.2	7.6	2018-01-01	Lachnospiraceae	family	root|cellular organisms|Bacteria|Firmicutes|Clostridia|Clostridiales|Lachnospiraceae	no rank|no rank|superkingdom|phylum|class|order|family	NA	NA
971	S-Fe7_GL0260267	mmu-miR-2146	30.2	6.1	2018-01-01	Lachnospiraceae	family	root|cellular organisms|Bacteria|Firmicutes|Clostridia|Clostridiales|Lachnospiraceae	no rank|no rank|superkingdom|phylum|class|order|family	NA	NA
987	S-Fe9_GL0253151	mmu-miR-2146	30.2	6.1	2018-01-01	Desulfovibrionaceae	family	root|cellular organisms|Bacteria|Proteobacteria|delta/epsilon subdivisions|Deltaproteobacteria|Desulfovibrionales|Desulfovibrionaceae	no rank|no rank|superkingdom|phylum|subphylum|class|order|family	NA	NA
988	S-Fe9_GL0254331	mmu-miR-709	32.2	1.2	2018-01-01	Lachnospiraceae	family	root|cellular organisms|Bacteria|Firmicutes|Clostridia|Clostridiales|Lachnospiraceae	no rank|no rank|superkingdom|phylum|class|order|family	NA	NA
4	1-1_GL0007390	mmu-miR-142-5p	30.2	6.1	2018-01-01	Clostridium	genus	root|cellular organisms|Bacteria|Firmicutes|Clostridia|Clostridiales|Clostridiaceae|Clostridium	no rank|no rank|superkingdom|phylum|class|order|family|genus	176299.Atu5018	NOG116426
39	1-2_GL0123918	mmu-miR-1929	30.2	9.1	2018-01-01	Marvinbryantia	genus	root|cellular organisms|Bacteria|Firmicutes|Clostridia|Clostridiales|Lachnospiraceae|Marvinbryantia	no rank|no rank|superkingdom|phylum|class|order|family|genus	471853.Bcav_3676	COG1175
47	1-3_GL0087789	mmu-miR-1944	32.2	3.9	2018-01-01	Clostridium	genus	root|cellular organisms|Bacteria|Firmicutes|Clostridia|Clostridiales|Clostridiaceae|Clostridium	no rank|no rank|superkingdom|phylum|class|order|family|genus	NA	NA
75	10_GL0000178	mmu-miR-2146	30.2	6.1	2018-01-01	Bacteroides	genus	root|cellular organisms|Bacteria|Bacteroidetes/Chlorobi group|Bacteroidetes|Bacteroidia|Bacteroidales|Bacteroidaceae|Bacteroides	no rank|no rank|superkingdom|superphylum|phylum|class|order|family|genus	435590.BVU_2720	COG1396
82	10_GL0030843	mmu-miR-21	30.2	7.6	2018-01-01	Akkermansia	genus	root|cellular organisms|Bacteria|Chlamydiae/Verrucomicrobia group|Verrucomicrobia|Verrucomicrobiae|Verrucomicrobiales|Verrucomicrobiaceae|Akkermansia	no rank|no rank|superkingdom|superphylum|phylum|class|order|family|genus	349741.Amuc_2097	NOG77418
86	10_GL0058468	mmu-miR-202-5p	30.2	6.1	2018-01-01	Bacteroides	genus	root|cellular organisms|Bacteria|Bacteroidetes/Chlorobi group|Bacteroidetes|Bacteroidia|Bacteroidales|Bacteroidaceae|Bacteroides	no rank|no rank|superkingdom|superphylum|phylum|class|order|family|genus	NA	NA
88	10_GL0066174	mmu-miR-142-5p	30.2	6.1	2018-01-01	Clostridium	genus	root|cellular organisms|Bacteria|Firmicutes|Clostridia|Clostridiales|Clostridiaceae|Clostridium	no rank|no rank|superkingdom|phylum|class|order|family|genus	515619.EUBREC_0165	COG1961
89	10_GL0067415	mmu-miR-483	30.2	7.6	2018-01-01	Clostridium	genus	root|cellular organisms|Bacteria|Firmicutes|Clostridia|Clostridiales|Clostridiaceae|Clostridium	no rank|no rank|superkingdom|phylum|class|order|family|genus	NA	NA
93	10_GL0082029	mmu-miR-1929	30.2	9.1	2018-01-01	Bacteroides	genus	root|cellular organisms|Bacteria|Bacteroidetes/Chlorobi group|Bacteroidetes|Bacteroidia|Bacteroidales|Bacteroidaceae|Bacteroides	no rank|no rank|superkingdom|superphylum|phylum|class|order|family|genus	435590.BVU_3834	NOG73940
98	11_GL0023652	mmu-miR-202-5p	30.2	6.1	2018-01-01	Lactobacillus	genus	root|cellular organisms|Bacteria|Firmicutes|Bacilli|Lactobacillales|Lactobacillaceae|Lactobacillus	no rank|no rank|superkingdom|phylum|class|order|family|genus	557436.Lreu_1518,557433.LAR_1427	NOG47971
103	11_GL0081310	mmu-miR-378	30.2	6.1	2018-01-01	Lactobacillus	genus	root|cellular organisms|Bacteria|Firmicutes|Bacilli|Lactobacillales|Lactobacillaceae|Lactobacillus	no rank|no rank|superkingdom|phylum|class|order|family|genus	272621.LBA0134	COG0765;COG0834
107	11_GL0088937	mmu-miR-21	32.2	1.9	2018-01-01	Lactobacillus	genus	root|cellular organisms|Bacteria|Firmicutes|Bacilli|Lactobacillales|Lactobacillaceae|Lactobacillus	no rank|no rank|superkingdom|phylum|class|order|family|genus	362948.LSL_0086	COG3444;COG2893
109	11_GL0122160	mmu-miR-2141	30.2	4.6	2018-01-01	Escherichia	genus	root|cellular organisms|Bacteria|Proteobacteria|Gammaproteobacteria|Enterobacteriales|Enterobacteriaceae|Escherichia	no rank|no rank|superkingdom|phylum|class|order|family|genus	199310.c4727	NOG242382
132	16_GL0019436	mmu-miR-192	30.2	6.1	2018-01-01	Bacteroides	genus	root|cellular organisms|Bacteria|Bacteroidetes/Chlorobi group|Bacteroidetes|Bacteroidia|Bacteroidales|Bacteroidaceae|Bacteroides	no rank|no rank|superkingdom|superphylum|phylum|class|order|family|genus	NA	NA
134	16_GL0028882	mmu-miR-22	32.2	1.9	2018-01-01	Bilophila	genus	root|cellular organisms|Bacteria|Proteobacteria|delta/epsilon subdivisions|Deltaproteobacteria|Desulfovibrionales|Desulfovibrionaceae|Bilophila	no rank|no rank|superkingdom|phylum|subphylum|class|order|family|genus	882.DVU0534,391774.Dvul_2407	COG5557
135	16_GL0035169	Mmu-miR-2134	30.2	4.6	2018-01-01	Prevotella	genus	root|cellular organisms|Bacteria|Bacteroidetes/Chlorobi group|Bacteroidetes|Bacteroidia|Bacteroidales|Prevotellaceae|Prevotella	no rank|no rank|superkingdom|superphylum|phylum|class|order|family|genus	NA	NA
144	16_GL0108881	mmu-miR-2135	30.2	6.1	2018-01-01	Bilophila	genus	root|cellular organisms|Bacteria|Proteobacteria|delta/epsilon subdivisions|Deltaproteobacteria|Desulfovibrionales|Desulfovibrionaceae|Bilophila	no rank|no rank|superkingdom|phylum|subphylum|class|order|family|genus	883.DvMF_0357	COG0537
154	17_GL0137992	mmu-miR-142-5p	30.2	6.1	2018-01-01	Lactobacillus	genus	root|cellular organisms|Bacteria|Firmicutes|Bacilli|Lactobacillales|Lactobacillaceae|Lactobacillus	no rank|no rank|superkingdom|phylum|class|order|family|genus	362948.LSL_0728	COG0507
159	19_GL0044950	mmu-miR-2146	30.2	6.1	2018-01-01	Bilophila	genus	root|cellular organisms|Bacteria|Proteobacteria|delta/epsilon subdivisions|Deltaproteobacteria|Desulfovibrionales|Desulfovibrionaceae|Bilophila	no rank|no rank|superkingdom|phylum|subphylum|class|order|family|genus	177437.HRM2_09120	COG5598
163	1A-dyr2-07_GL0021636	mmu-miR-23a	30.2	6.1	2018-01-01	Clostridium	genus	root|cellular organisms|Bacteria|Firmicutes|Clostridia|Clostridiales|Clostridiaceae|Clostridium	no rank|no rank|superkingdom|phylum|class|order|family|genus	515619.EUBREC_1242	COG0714
167	1A-dyr2-07_GL0058765	mmu-miR-200b	30.2	7.6	2018-01-01	Bacteroides	genus	root|cellular organisms|Bacteria|Bacteroidetes/Chlorobi group|Bacteroidetes|Bacteroidia|Bacteroidales|Bacteroidaceae|Bacteroides	no rank|no rank|superkingdom|superphylum|phylum|class|order|family|genus	226186.BT_3324	NOG303351
171	1A-dyr3-06_GL0026955	mmu-let-7f	32.2	1.9	2018-01-01	Bacteroides	genus	root|cellular organisms|Bacteria|Bacteroidetes/Chlorobi group|Bacteroidetes|Bacteroidia|Bacteroidales|Bacteroidaceae|Bacteroides	no rank|no rank|superkingdom|superphylum|phylum|class|order|family|genus	226186.BT_1507	NOG12793
174	1A-dyr4-07_GL0024720	mmu-miR-16	30.2	7.6	2018-01-01	Leuconostoc	genus	root|cellular organisms|Bacteria|Firmicutes|Bacilli|Lactobacillales|Leuconostocaceae|Leuconostoc	no rank|no rank|superkingdom|phylum|class|order|family|genus	349519.LCK_01117	NOG134458
179	1B-dyr12-07_GL0019099	mmu-miR-27a	30.2	6.1	2018-01-01	Weissella	genus	root|cellular organisms|Bacteria|Firmicutes|Bacilli|Lactobacillales|Leuconostocaceae|Weissella	no rank|no rank|superkingdom|phylum|class|order|family|genus	203120.LEUM_0001	COG0593
180	1B-dyr12-07_GL0034929	mmu-miR-466g	30.2	6.1	2018-01-01	Weissella	genus	root|cellular organisms|Bacteria|Firmicutes|Bacilli|Lactobacillales|Leuconostocaceae|Weissella	no rank|no rank|superkingdom|phylum|class|order|family|genus	203120.LEUM_1772	COG0561
191	2-1_GL0098432	mmu-miR-22	30.2	7.6	2018-01-01	Lactobacillus	genus	root|cellular organisms|Bacteria|Firmicutes|Bacilli|Lactobacillales|Lactobacillaceae|Lactobacillus	no rank|no rank|superkingdom|phylum|class|order|family|genus	557436.Lreu_0560,557433.LAR_0543	COG0282
210	2-2_GL0151876	mmu-miR-142-5p	30.2	6.1	2018-01-01	Ruminococcus	genus	root|cellular organisms|Bacteria|Firmicutes|Clostridia|Clostridiales|Ruminococcaceae|Ruminococcus	no rank|no rank|superkingdom|phylum|class|order|family|genus	552526.Sez_1286	COG3201
219	2-4_GL0079996	mmu-miR-2138	30.2	7.6	2018-01-01	Butyrivibrio	genus	root|cellular organisms|Bacteria|Firmicutes|Clostridia|Clostridiales|Lachnospiraceae|Butyrivibrio	no rank|no rank|superkingdom|phylum|class|order|family|genus	357809.Cphy_0112	COG1197
253	20_GL0169149	mmu-miR-483	30.2	7.6	2018-01-01	Clostridium	genus	root|cellular organisms|Bacteria|Firmicutes|Clostridia|Clostridiales|Clostridiaceae|Clostridium	no rank|no rank|superkingdom|phylum|class|order|family|genus	515620.EUBELI_00803	COG0551;COG0550
271	2A-dyr13-06_GL0004680	mmu-miR-1196	32.2	1.5	2018-01-01	Clostridium	genus	root|cellular organisms|Bacteria|Firmicutes|Clostridia|Clostridiales|Clostridiaceae|Clostridium	no rank|no rank|superkingdom|phylum|class|order|family|genus	479437.Elen_0638	COG0673
275	2A-dyr13-07_GL0038240	mmu-miR-22	30.2	7.6	2018-01-01	Lactobacillus	genus	root|cellular organisms|Bacteria|Firmicutes|Bacilli|Lactobacillales|Lactobacillaceae|Lactobacillus	no rank|no rank|superkingdom|phylum|class|order|family|genus	557436.Lreu_0560,557433.LAR_0543	COG0282
293	2B-dyr19-06_GL0040560	mmu-miR-378	30.2	6.1	2018-01-01	Bacteroides	genus	root|cellular organisms|Bacteria|Bacteroidetes/Chlorobi group|Bacteroidetes|Bacteroidia|Bacteroidales|Bacteroidaceae|Bacteroides	no rank|no rank|superkingdom|superphylum|phylum|class|order|family|genus	226186.BT_3526	NOG87866
319	31_GL0002890	mmu-miR-1928	30.2	3.1	2018-01-01	Bacteroides	genus	root|cellular organisms|Bacteria|Bacteroidetes/Chlorobi group|Bacteroidetes|Bacteroidia|Bacteroidales|Bacteroidaceae|Bacteroides	no rank|no rank|superkingdom|superphylum|phylum|class|order|family|genus	435591.BDI_1317	NOG295869
322	31_GL0093146	mmu-miR-200b	32.2	1.9	2018-01-01	Bacteroides	genus	root|cellular organisms|Bacteria|Bacteroidetes/Chlorobi group|Bacteroidetes|Bacteroidia|Bacteroidales|Bacteroidaceae|Bacteroides	no rank|no rank|superkingdom|superphylum|phylum|class|order|family|genus	376686.Fjoh_3883	COG1472
333	35_GL0040992	mmu-miR-1196	30.2	6.1	2018-01-01	Clostridium	genus	root|cellular organisms|Bacteria|Firmicutes|Clostridia|Clostridiales|Clostridiaceae|Clostridium	no rank|no rank|superkingdom|phylum|class|order|family|genus	272563.CD0460	COG0577
338	37_GL0015672	mmu-miR-804	30.2	7.6	2018-01-01	Parabacteroides	genus	root|cellular organisms|Bacteria|Bacteroidetes/Chlorobi group|Bacteroidetes|Bacteroidia|Bacteroidales|Porphyromonadaceae|Parabacteroides	no rank|no rank|superkingdom|superphylum|phylum|class|order|family|genus	435591.BDI_0160	COG1883
371	4-4_GL0078074	mmu-miR-2137	30.2	6.1	2018-01-01	Butyrivibrio	genus	root|cellular organisms|Bacteria|Firmicutes|Clostridia|Clostridiales|Lachnospiraceae|Butyrivibrio	no rank|no rank|superkingdom|phylum|class|order|family|genus	515619.EUBREC_1742	COG0768
394	40_GL0058289	mmu-miR-1944	34.2	0.98	2018-01-01	Bacteroides	genus	root|cellular organisms|Bacteria|Bacteroidetes/Chlorobi group|Bacteroidetes|Bacteroidia|Bacteroidales|Bacteroidaceae|Bacteroides	no rank|no rank|superkingdom|superphylum|phylum|class|order|family|genus	226186.BT_1237	COG0642
428	5-7_GL0070862	mmu-miR-483	30.2	7.6	2018-01-01	Butyrivibrio	genus	root|cellular organisms|Bacteria|Firmicutes|Clostridia|Clostridiales|Lachnospiraceae|Butyrivibrio	no rank|no rank|superkingdom|phylum|class|order|family|genus	272564.Dhaf_2106	COG0248
447	52_GL0113782	mmu-miR-483	30.2	7.6	2018-01-01	Blautia	genus	root|cellular organisms|Bacteria|Firmicutes|Clostridia|Clostridiales|Lachnospiraceae|Blautia	no rank|no rank|superkingdom|phylum|class|order|family|genus	357809.Cphy_1961	COG0688
455	6-2_GL0004342	mmu-miR-148a	30.2	7.6	2018-01-01	Butyrivibrio	genus	root|cellular organisms|Bacteria|Firmicutes|Clostridia|Clostridiales|Lachnospiraceae|Butyrivibrio	no rank|no rank|superkingdom|phylum|class|order|family|genus	515619.EUBREC_1772	NOG148128
456	6-2_GL0008179	mmu-let-7d	30.2	7.6	2018-01-01	Clostridium	genus	root|cellular organisms|Bacteria|Firmicutes|Clostridia|Clostridiales|Clostridiaceae|Clostridium	no rank|no rank|superkingdom|phylum|class|order|family|genus	289380.CPR_0537	NOG26044
461	6-2_GL0042421	mmu-miR-1929	32.2	2.3	2018-01-01	Marvinbryantia	genus	root|cellular organisms|Bacteria|Firmicutes|Clostridia|Clostridiales|Lachnospiraceae|Marvinbryantia	no rank|no rank|superkingdom|phylum|class|order|family|genus	479432.Sros_8235	COG1175
478	6-5_GL0001561	mmu-miR-200a	30.2	7.6	2018-01-01	Coprococcus	genus	root|cellular organisms|Bacteria|Firmicutes|Clostridia|Clostridiales|Lachnospiraceae|Coprococcus	no rank|no rank|superkingdom|phylum|class|order|family|genus	340099.Teth39_2055	COG1472
488	6-7_GL0078312	mmu-let-7d	30.2	7.6	2018-01-01	Clostridium	genus	root|cellular organisms|Bacteria|Firmicutes|Clostridia|Clostridiales|Clostridiaceae|Clostridium	no rank|no rank|superkingdom|phylum|class|order|family|genus	289380.CPR_0537	NOG26044
498	7-3_GL0015756	mmu-miR-1944	32.2	3.9	2018-01-01	Clostridium	genus	root|cellular organisms|Bacteria|Firmicutes|Clostridia|Clostridiales|Clostridiaceae|Clostridium	no rank|no rank|superkingdom|phylum|class|order|family|genus	NA	NA
523	7-7_GL0060688	mmu-miR-709	30.2	4.6	2018-01-01	Butyrivibrio	genus	root|cellular organisms|Bacteria|Firmicutes|Clostridia|Clostridiales|Lachnospiraceae|Butyrivibrio	no rank|no rank|superkingdom|phylum|class|order|family|genus	508765.CLL_A3246	COG0463
539	7_GL0063442	mmu-miR-2138	32.2	1.9	2018-01-01	Clostridium	genus	root|cellular organisms|Bacteria|Firmicutes|Clostridia|Clostridiales|Clostridiaceae|Clostridium	no rank|no rank|superkingdom|phylum|class|order|family|genus	NA	NA
579	8_GL0104129	mmu-miR-429	32.2	1.9	2018-01-01	Clostridium	genus	root|cellular organisms|Bacteria|Firmicutes|Clostridia|Clostridiales|Clostridiaceae|Clostridium	no rank|no rank|superkingdom|phylum|class|order|family|genus	357809.Cphy_0065	COG1396
590	G1-1A_GL0031556	mmu-miR-21	30.2	7.6	2018-01-01	Bacteroides	genus	root|cellular organisms|Bacteria|Bacteroidetes/Chlorobi group|Bacteroidetes|Bacteroidia|Bacteroidales|Bacteroidaceae|Bacteroides	no rank|no rank|superkingdom|superphylum|phylum|class|order|family|genus	NA	NA
596	G1-1A_GL0115665	mmu-miR-2146	30.2	6.1	2018-01-01	Bacteroides	genus	root|cellular organisms|Bacteria|Bacteroidetes/Chlorobi group|Bacteroidetes|Bacteroidia|Bacteroidales|Bacteroidaceae|Bacteroides	no rank|no rank|superkingdom|superphylum|phylum|class|order|family|genus	NA	NA
597	G1-1A_GL0122830	mmu-miR-148a	30.2	7.6	2018-01-01	Bacteroides	genus	root|cellular organisms|Bacteria|Bacteroidetes/Chlorobi group|Bacteroidetes|Bacteroidia|Bacteroidales|Bacteroidaceae|Bacteroides	no rank|no rank|superkingdom|superphylum|phylum|class|order|family|genus	NA	NA
602	G1-3A_GL0067200	mmu-miR-27a	30.2	6.1	2018-01-01	Bacteroides	genus	root|cellular organisms|Bacteria|Bacteroidetes/Chlorobi group|Bacteroidetes|Bacteroidia|Bacteroidales|Bacteroidaceae|Bacteroides	no rank|no rank|superkingdom|superphylum|phylum|class|order|family|genus	NA	NA
607	G1-4A_GL0011143	mmu-miR-429	32.2	1.9	2018-01-01	Bacteroides	genus	root|cellular organisms|Bacteria|Bacteroidetes/Chlorobi group|Bacteroidetes|Bacteroidia|Bacteroidales|Bacteroidaceae|Bacteroides	no rank|no rank|superkingdom|superphylum|phylum|class|order|family|genus	NA	NA
608	G1-4A_GL0025579	mmu-miR-148a	30.2	7.6	2018-01-01	Prevotella	genus	root|cellular organisms|Bacteria|Bacteroidetes/Chlorobi group|Bacteroidetes|Bacteroidia|Bacteroidales|Prevotellaceae|Prevotella	no rank|no rank|superkingdom|superphylum|phylum|class|order|family|genus	NA	NA
623	G1-5A_GL0185204	mmu-miR-16	30.2	7.6	2018-01-01	Clostridium	genus	root|cellular organisms|Bacteria|Firmicutes|Clostridia|Clostridiales|Clostridiaceae|Clostridium	no rank|no rank|superkingdom|phylum|class|order|family|genus	NA	NA
628	G1-6A_GL0053015	mmu-miR-16	30.2	7.6	2018-01-01	Butyrivibrio	genus	root|cellular organisms|Bacteria|Firmicutes|Clostridia|Clostridiales|Lachnospiraceae|Butyrivibrio	no rank|no rank|superkingdom|phylum|class|order|family|genus	515619.EUBREC_1248	COG0207
639	Group2-2A_GL0036620	mmu-miR-1929	32.2	2.3	2018-01-01	Bacteroides	genus	root|cellular organisms|Bacteria|Bacteroidetes/Chlorobi group|Bacteroidetes|Bacteroidia|Bacteroidales|Bacteroidaceae|Bacteroides	no rank|no rank|superkingdom|superphylum|phylum|class|order|family|genus	435590.BVU_1194	COG1853
648	Group2-3A_GL0032026	mmu-miR-709	30.2	4.6	2018-01-01	Bacteroides	genus	root|cellular organisms|Bacteria|Bacteroidetes/Chlorobi group|Bacteroidetes|Bacteroidia|Bacteroidales|Bacteroidaceae|Bacteroides	no rank|no rank|superkingdom|superphylum|phylum|class|order|family|genus	226186.BT_1745	NOG44765
653	Group2-3A_GL0053957	mmu-miR-22	30.2	7.6	2018-01-01	Bacteroides	genus	root|cellular organisms|Bacteria|Bacteroidetes/Chlorobi group|Bacteroidetes|Bacteroidia|Bacteroidales|Bacteroidaceae|Bacteroides	no rank|no rank|superkingdom|superphylum|phylum|class|order|family|genus	226186.BT_1734	COG5002;COG3437;COG3292
655	Group2-3A_GL0075552	mmu-miR-709	30.2	4.6	2018-01-01	Clostridium	genus	root|cellular organisms|Bacteria|Firmicutes|Clostridia|Clostridiales|Clostridiaceae|Clostridium	no rank|no rank|superkingdom|phylum|class|order|family|genus	469378.Ccur_01050	COG0419
656	Group2-3A_GL0075852	mmu-miR-22	30.2	7.6	2018-01-01	Bacteroides	genus	root|cellular organisms|Bacteria|Bacteroidetes/Chlorobi group|Bacteroidetes|Bacteroidia|Bacteroidales|Bacteroidaceae|Bacteroides	no rank|no rank|superkingdom|superphylum|phylum|class|order|family|genus	445932.Emin_0880	COG1132
679	Group2-5A_GL0024298	mmu-miR-23a	30.2	6.1	2018-01-01	Clostridium	genus	root|cellular organisms|Bacteria|Firmicutes|Clostridia|Clostridiales|Clostridiaceae|Clostridium	no rank|no rank|superkingdom|phylum|class|order|family|genus	481743.GYMC10_4315	NOG39127
710	Group2-8A_GL0215737	mmu-miR-200c	30.2	9.1	2018-01-01	Clostridium	genus	root|cellular organisms|Bacteria|Firmicutes|Clostridia|Clostridiales|Clostridiaceae|Clostridium	no rank|no rank|superkingdom|phylum|class|order|family|genus	205922.Pfl01_2856	COG0726
720	MC-0-1_GL0090534	mmu-miR-23a	30.2	6.1	2018-01-01	Desulfovibrio	genus	root|cellular organisms|Bacteria|Proteobacteria|delta/epsilon subdivisions|Deltaproteobacteria|Desulfovibrionales|Desulfovibrionaceae|Desulfovibrio	no rank|no rank|superkingdom|phylum|subphylum|class|order|family|genus	NA	NA
724	MC-0-3_GL0021673	mmu-miR-16	32.2	1.9	2018-01-01	Bacteroides	genus	root|cellular organisms|Bacteria|Bacteroidetes/Chlorobi group|Bacteroidetes|Bacteroidia|Bacteroidales|Bacteroidaceae|Bacteroides	no rank|no rank|superkingdom|superphylum|phylum|class|order|family|genus	NA	NA
746	MC-6-2_GL0034648	mmu-let-7c	32.2	1.9	2018-01-01	Helicobacter	genus	root|cellular organisms|Bacteria|Proteobacteria|delta/epsilon subdivisions|Epsilonproteobacteria|Campylobacterales|Helicobacteraceae|Helicobacter	no rank|no rank|superkingdom|phylum|subphylum|class|order|family|genus	273121.WS2080	COG0176
750	MC-6-2_GL0060179	mmu-miR-16	30.2	7.6	2018-01-01	Odoribacter	genus	root|cellular organisms|Bacteria|Bacteroidetes/Chlorobi group|Bacteroidetes|Bacteroidia|Bacteroidales|Porphyromonadaceae|Odoribacter	no rank|no rank|superkingdom|superphylum|phylum|class|order|family|genus	295405.BF4199,272559.BF4022	COG0050
757	MC-6-2_GL0103447	mmu-miR-710	32.2	1.9	2018-01-01	Bacteroides	genus	root|cellular organisms|Bacteria|Bacteroidetes/Chlorobi group|Bacteroidetes|Bacteroidia|Bacteroidales|Bacteroidaceae|Bacteroides	no rank|no rank|superkingdom|superphylum|phylum|class|order|family|genus	290340.AAur_2343	NOG121913
761	MC-6-2_GL0120423	mmu-miR-22	30.2	7.6	2018-01-01	Bacteroides	genus	root|cellular organisms|Bacteria|Bacteroidetes/Chlorobi group|Bacteroidetes|Bacteroidia|Bacteroidales|Bacteroidaceae|Bacteroides	no rank|no rank|superkingdom|superphylum|phylum|class|order|family|genus	NA	NA
788	MH-0-4_GL0050187	mmu-miR-21	30.2	7.6	2018-01-01	Bacteroides	genus	root|cellular organisms|Bacteria|Bacteroidetes/Chlorobi group|Bacteroidetes|Bacteroidia|Bacteroidales|Bacteroidaceae|Bacteroides	no rank|no rank|superkingdom|superphylum|phylum|class|order|family|genus	NA	NA
791	MH-0-5_GL0065017	mmu-miR-2138	30.2	7.6	2018-01-01	Agrobacterium	genus	root|cellular organisms|Bacteria|Proteobacteria|Alphaproteobacteria|Rhizobiales|Rhizobiaceae|Rhizobium/Agrobacterium group|Agrobacterium	no rank|no rank|superkingdom|phylum|class|order|family|no rank|genus	176299.Atu4671	COG0784
792	MH-0-5_GL0117732	mmu-miR-200c	36.2	0.15	2018-01-01	Clostridium	genus	root|cellular organisms|Bacteria|Firmicutes|Clostridia|Clostridiales|Clostridiaceae|Clostridium	no rank|no rank|superkingdom|phylum|class|order|family|genus	203119.Cthe_1373	COG3209
831	MH-6-4_GL0154172	mmu-miR-1196	30.2	6.1	2018-01-01	Desulfovibrio	genus	root|cellular organisms|Bacteria|Proteobacteria|delta/epsilon subdivisions|Deltaproteobacteria|Desulfovibrionales|Desulfovibrionaceae|Desulfovibrio	no rank|no rank|superkingdom|phylum|subphylum|class|order|family|genus	NA	NA
843	S-Fe1_GL0032931	Mmu-miR-2134	30.2	4.6	2018-01-01	Bacteroides	genus	root|cellular organisms|Bacteria|Bacteroidetes/Chlorobi group|Bacteroidetes|Bacteroidia|Bacteroidales|Bacteroidaceae|Bacteroides	no rank|no rank|superkingdom|superphylum|phylum|class|order|family|genus	NA	NA
844	S-Fe1_GL0066441	Mmu-miR-2134	32.2	1.2	2018-01-01	Bacteroides	genus	root|cellular organisms|Bacteria|Bacteroidetes/Chlorobi group|Bacteroidetes|Bacteroidia|Bacteroidales|Bacteroidaceae|Bacteroides	no rank|no rank|superkingdom|superphylum|phylum|class|order|family|genus	NA	NA
846	S-Fe1_GL0133598	mmu-miR-21	32.2	1.9	2018-01-01	Lactobacillus	genus	root|cellular organisms|Bacteria|Firmicutes|Bacilli|Lactobacillales|Lactobacillaceae|Lactobacillus	no rank|no rank|superkingdom|phylum|class|order|family|genus	NA	NA
851	S-Fe10_GL0000848	mmu-miR-16	30.2	7.6	2018-01-01	Odoribacter	genus	root|cellular organisms|Bacteria|Bacteroidetes/Chlorobi group|Bacteroidetes|Bacteroidia|Bacteroidales|Porphyromonadaceae|Odoribacter	no rank|no rank|superkingdom|superphylum|phylum|class|order|family|genus	NA	NA
874	S-Fe11_GL0066351	mmu-miR-483	32.2	1.9	2018-01-01	Bacteroides	genus	root|cellular organisms|Bacteria|Bacteroidetes/Chlorobi group|Bacteroidetes|Bacteroidia|Bacteroidales|Bacteroidaceae|Bacteroides	no rank|no rank|superkingdom|superphylum|phylum|class|order|family|genus	NA	NA
876	S-Fe11_GL0080360	Mmu-miR-2134	30.2	4.6	2018-01-01	Bacteroides	genus	root|cellular organisms|Bacteria|Bacteroidetes/Chlorobi group|Bacteroidetes|Bacteroidia|Bacteroidales|Bacteroidaceae|Bacteroides	no rank|no rank|superkingdom|superphylum|phylum|class|order|family|genus	NA	NA
877	S-Fe11_GL0093182	mmu-let-7g	30.2	7.6	2018-01-01	Clostridium	genus	root|cellular organisms|Bacteria|Firmicutes|Clostridia|Clostridiales|Clostridiaceae|Clostridium	no rank|no rank|superkingdom|phylum|class|order|family|genus	NA	NA
882	S-Fe11_GL0117154	mmu-miR-710	32.2	1.9	2018-01-01	Bacteroides	genus	root|cellular organisms|Bacteria|Bacteroidetes/Chlorobi group|Bacteroidetes|Bacteroidia|Bacteroidales|Bacteroidaceae|Bacteroides	no rank|no rank|superkingdom|superphylum|phylum|class|order|family|genus	NA	NA
883	S-Fe11_GL0118262	mmu-miR-202-5p	30.2	6.1	2018-01-01	Bacteroides	genus	root|cellular organisms|Bacteria|Bacteroidetes/Chlorobi group|Bacteroidetes|Bacteroidia|Bacteroidales|Bacteroidaceae|Bacteroides	no rank|no rank|superkingdom|superphylum|phylum|class|order|family|genus	NA	NA
890	S-Fe12_GL0134416	mmu-miR-16	30.2	7.6	2018-01-01	Clostridium	genus	root|cellular organisms|Bacteria|Firmicutes|Clostridia|Clostridiales|Clostridiaceae|Clostridium	no rank|no rank|superkingdom|phylum|class|order|family|genus	NA	NA
899	S-Fe16_GL0006390	mmu-miR-1944	32.2	3.9	2018-01-01	Clostridium	genus	root|cellular organisms|Bacteria|Firmicutes|Clostridia|Clostridiales|Clostridiaceae|Clostridium	no rank|no rank|superkingdom|phylum|class|order|family|genus	NA	NA
914	S-Fe20_GL0013842	mmu-miR-142-5p	30.2	6.1	2018-01-01	Clostridium	genus	root|cellular organisms|Bacteria|Firmicutes|Clostridia|Clostridiales|Clostridiaceae|Clostridium	no rank|no rank|superkingdom|phylum|class|order|family|genus	NA	NA
924	S-Fe20_GL0097563	mmu-miR-16	30.2	7.6	2018-01-01	Clostridium	genus	root|cellular organisms|Bacteria|Firmicutes|Clostridia|Clostridiales|Clostridiaceae|Clostridium	no rank|no rank|superkingdom|phylum|class|order|family|genus	NA	NA
944	S-Fe3_GL0200235	mmu-miR-21	30.2	7.6	2018-01-01	Clostridium	genus	root|cellular organisms|Bacteria|Firmicutes|Clostridia|Clostridiales|Clostridiaceae|Clostridium	no rank|no rank|superkingdom|phylum|class|order|family|genus	NA	NA
946	S-Fe3_GL0238649	mmu-miR-1224	30.2	6.1	2018-01-01	Clostridium	genus	root|cellular organisms|Bacteria|Firmicutes|Clostridia|Clostridiales|Clostridiaceae|Clostridium	no rank|no rank|superkingdom|phylum|class|order|family|genus	NA	NA
979	S-Fe9_GL0008839	mmu-miR-23a	30.2	6.1	2018-01-01	Clostridium	genus	root|cellular organisms|Bacteria|Firmicutes|Clostridia|Clostridiales|Clostridiaceae|Clostridium	no rank|no rank|superkingdom|phylum|class|order|family|genus	NA	NA
981	S-Fe9_GL0022151	mmu-miR-1196	30.2	6.1	2018-01-01	Clostridium	genus	root|cellular organisms|Bacteria|Firmicutes|Clostridia|Clostridiales|Clostridiaceae|Clostridium	no rank|no rank|superkingdom|phylum|class|order|family|genus	NA	NA
9	1-1_GL0041376	mmu-miR-1196	32.2	1.5	NA	NA	NA	NA	NA	NA	NA
10	1-1_GL0041376	mmu-miR-709	30.2	4.6	NA	NA	NA	NA	NA	NA	NA
13	1-1_GL0071691	mmu-let-7f	30.2	7.6	NA	NA	NA	NA	NA	224308.BSU07120	COG0395
21	1-1_GL0106895	mmu-miR-483	34.2	0.49	NA	NA	NA	NA	NA	NA	NA
23	1-1_GL0113910	mmu-miR-429	30.2	7.6	NA	NA	NA	NA	NA	435590.BVU_0332	COG0809
24	1-1_GL0132473	mmu-miR-22	30.2	7.6	NA	NA	NA	NA	NA	NA	NA
29	1-1_GL0150621	mmu-miR-192	32.2	1.5	NA	NA	NA	NA	NA	NA	NA
30	1-2_GL0008430	mmu-miR-148a	30.2	7.6	NA	NA	NA	NA	NA	NA	NA
31	1-2_GL0018694	mmu-miR-192	32.2	1.5	NA	NA	NA	NA	NA	NA	NA
32	1-2_GL0035984	mmu-miR-2146	30.2	6.1	NA	NA	NA	NA	NA	NA	NA
35	1-2_GL0090028	mmu-miR-709	30.2	4.6	NA	NA	NA	NA	NA	NA	NA
41	1-3_GL0018740	mmu-miR-202-5p	30.2	6.1	NA	NA	NA	NA	NA	NA	NA
46	1-3_GL0081238	mmu-miR-2146	30.2	6.1	NA	NA	NA	NA	NA	NA	NA
48	1-3_GL0105517	mmu-miR-1196	32.2	1.5	NA	NA	NA	NA	NA	NA	NA
49	1-3_GL0105517	mmu-miR-709	30.2	4.6	NA	NA	NA	NA	NA	NA	NA
50	1-3_GL0111619	mmu-miR-2146	30.2	6.1	NA	NA	NA	NA	NA	286636.M6_Spy1144	COG1475
57	1-5_GL0047155	mmu-let-7d	34.2	0.49	NA	NA	NA	NA	NA	NA	NA
67	1-7_GL0146179	mmu-miR-1196	32.2	1.5	NA	NA	NA	NA	NA	NA	NA
79	10_GL0012865	mmu-let-7f	30.2	7.6	NA	NA	NA	NA	NA	NA	NA
84	10_GL0050918	mmu-miR-429	30.2	7.6	NA	NA	NA	NA	NA	NA	NA
90	10_GL0073768	mmu-miR-1196	30.2	6.1	NA	NA	NA	NA	NA	269797.Mbar_A3510	COG0596
101	11_GL0036092	mmu-miR-21	32.2	1.9	NA	NA	NA	NA	NA	521011.Mpal_0765	COG0210
110	11_GL0122821	mmu-miR-194	30.2	7.6	NA	NA	NA	NA	NA	NA	NA
111	11_GL0123907	mmu-miR-709	30.2	4.6	NA	NA	NA	NA	NA	216595.pQBR0178	COG0776
123	14_GL0106946	mmu-miR-483	32.2	1.9	NA	NA	NA	NA	NA	NA	NA
125	14_GL0112533	mmu-miR-483	30.2	7.6	NA	NA	NA	NA	NA	NA	NA
130	16_GL0009916	mmu-miR-22	32.2	1.9	NA	NA	NA	NA	NA	NA	NA
150	17_GL0062152	mmu-miR-21	30.2	7.6	NA	NA	NA	NA	NA	NA	NA
153	17_GL0112113	mmu-miR-483	30.2	7.6	NA	NA	NA	NA	NA	NA	NA
156	17_GL0149021	mmu-miR-2137	30.2	6.1	NA	NA	NA	NA	NA	NA	NA
160	19_GL0061565	mmu-miR-200c	30.2	9.1	NA	NA	NA	NA	NA	NA	NA
165	1A-dyr2-07_GL0041100	mmu-miR-2146	30.2	6.1	NA	NA	NA	NA	NA	286636.M6_Spy1144	COG1475
170	1A-dyr2-07_GL0073025	mmu-miR-22	30.2	7.6	NA	NA	NA	NA	NA	NA	NA
173	1A-dyr4-07_GL0015846	mmu-miR-466g	30.2	6.1	NA	NA	NA	NA	NA	NA	NA
175	1A-dyr4-07_GL0048398	mmu-miR-709	32.2	1.2	NA	NA	NA	NA	NA	NA	NA
177	1A-dyr4-07_GL0072885	mmu-miR-22	30.2	7.6	NA	NA	NA	NA	NA	NA	NA
202	2-2_GL0059257	mmu-miR-1929	30.2	9.1	NA	NA	NA	NA	NA	293826.Amet_4254	COG0008
203	2-2_GL0063079	mmu-miR-2141	30.2	4.6	NA	NA	NA	NA	NA	NA	NA
204	2-2_GL0079368	mmu-miR-709	32.2	1.2	NA	NA	NA	NA	NA	NA	NA
212	2-3_GL0084067	mmu-miR-16	30.2	7.6	NA	NA	NA	NA	NA	NA	NA
216	2-4_GL0062409	mmu-miR-30a	30.2	7.6	NA	NA	NA	NA	NA	NA	NA
220	2-4_GL0097442	mmu-miR-142-5p	30.2	6.1	NA	NA	NA	NA	NA	NA	NA
221	2-5_GL0024560	mmu-miR-148a	30.2	7.6	NA	NA	NA	NA	NA	NA	NA
226	2-8_GL0003274	mmu-miR-192	32.2	1.5	NA	NA	NA	NA	NA	NA	NA
227	2-8_GL0006774	mmu-miR-1196	32.2	1.5	NA	NA	NA	NA	NA	NA	NA
228	2-8_GL0006774	mmu-miR-709	30.2	4.6	NA	NA	NA	NA	NA	NA	NA
231	2-8_GL0110556	mmu-miR-22	30.2	7.6	NA	NA	NA	NA	NA	288681.pE33L5_0003	NOG112830
233	2_GL0004372	mmu-miR-2133	30.2	7.6	NA	NA	NA	NA	NA	NA	NA
251	20_GL0151083	mmu-miR-709	30.2	4.6	NA	NA	NA	NA	NA	283166.BH09270	COG5301
256	23_GL0069994	mmu-miR-23a	32.2	1.5	NA	NA	NA	NA	NA	NA	NA
263	26_GL0123112	mmu-miR-1928	30.2	3.1	NA	NA	NA	NA	NA	NA	NA
265	26_GL0132414	mmu-miR-2146	30.2	6.1	NA	NA	NA	NA	NA	NA	NA
267	28_GL0047221	mmu-let-7g	30.2	7.6	NA	NA	NA	NA	NA	351627.Csac_0362	COG3250
286	2A-dyr16-07_GL0036799	mmu-miR-483	30.2	7.6	NA	NA	NA	NA	NA	525146.Ddes_1151	COG0436
294	2B-dyr23-07_GL0009444	mmu-miR-22	30.2	7.6	NA	NA	NA	NA	NA	NA	NA
295	2B-dyr23-07_GL0009946	mmu-miR-148a	30.2	7.6	NA	NA	NA	NA	NA	NA	NA
296	2B-dyr23-07_GL0042287	mmu-miR-202-5p	32.2	1.5	NA	NA	NA	NA	NA	45351.JGI191624	KOG1622;COG0518;COG0519
298	2B-dyr24-07_GL0000826	mmu-miR-192	32.2	1.5	NA	NA	NA	NA	NA	NA	NA
302	3-1_GL0042844	mmu-miR-709	34.2	0.29	NA	NA	NA	NA	NA	NA	NA
304	3-1_GL0065916	mmu-miR-192	32.2	1.5	NA	NA	NA	NA	NA	NA	NA
315	3-6_GL0053147	mmu-miR-1944	32.2	3.9	NA	NA	NA	NA	NA	NA	NA
318	3-8_GL0021846	mmu-miR-194	30.2	7.6	NA	NA	NA	NA	NA	436308.Nmar_0836	NOG12793
320	31_GL0045044	mmu-let-7d	30.2	7.6	NA	NA	NA	NA	NA	226186.BT_2092	COG2985
325	32_GL0056571	mmu-miR-483	30.2	7.6	NA	NA	NA	NA	NA	NA	NA
327	32_GL0082534	mmu-let-7f	40.1	0.008	NA	NA	NA	NA	NA	NA	NA
332	35_GL0018792	mmu-miR-378	30.2	6.1	NA	NA	NA	NA	NA	NA	NA
337	37_GL0004308	mmu-miR-2138	30.2	7.6	NA	NA	NA	NA	NA	NA	NA
339	37_GL0017408	mmu-miR-709	32.2	1.2	NA	NA	NA	NA	NA	NA	NA
342	38_GL0038406	mmu-miR-709	30.2	4.6	NA	NA	NA	NA	NA	NA	NA
343	38_GL0038406	mmu-miR-1196	32.2	1.5	NA	NA	NA	NA	NA	NA	NA
344	38_GL0127233	mmu-miR-1944	32.2	3.9	NA	NA	NA	NA	NA	NA	NA
354	4-1_GL0074198	mmu-miR-3471	30.2	7.6	NA	NA	NA	NA	NA	435591.BDI_0352	COG0307
358	4-2_GL0046389	mmu-miR-709	30.2	4.6	NA	NA	NA	NA	NA	NA	NA
359	4-2_GL0072857	mmu-miR-483	30.2	7.6	NA	NA	NA	NA	NA	373903.Hore_08170	COG1164
366	4-3_GL0006067	mmu-miR-200c	30.2	9.1	NA	NA	NA	NA	NA	NA	NA
368	4-3_GL0036213	mmu-miR-23a	36.2	0.099	NA	NA	NA	NA	NA	NA	NA
369	4-3_GL0038379	mmu-miR-23a	30.2	6.1	NA	NA	NA	NA	NA	NA	NA
372	4-4_GL0079877	mmu-miR-192	32.2	1.5	NA	NA	NA	NA	NA	NA	NA
373	4-5_GL0092461	mmu-miR-27a	32.2	1.5	NA	NA	NA	NA	NA	NA	NA
374	4-5_GL0094956	mmu-miR-21	30.2	7.6	NA	NA	NA	NA	NA	NA	NA
380	4-6_GL0067372	mmu-miR-192	32.2	1.5	NA	NA	NA	NA	NA	NA	NA
382	4-7_GL0019607	mmu-miR-2138	30.2	7.6	NA	NA	NA	NA	NA	NA	NA
383	4-7_GL0020168	mmu-miR-483	30.2	7.6	NA	NA	NA	NA	NA	NA	NA
385	4-7_GL0046003	mmu-miR-192	32.2	1.5	NA	NA	NA	NA	NA	NA	NA
389	4-8_GL0090083	mmu-miR-2138	30.2	7.6	NA	NA	NA	NA	NA	357809.Cphy_2458	COG1048
390	4-8_GL0094545	mmu-let-7f	30.2	7.6	NA	NA	NA	NA	NA	NA	NA
405	47_GL0008016	mmu-miR-2135	30.2	6.1	NA	NA	NA	NA	NA	NA	NA
424	5-6_GL0085440	mmu-miR-192	30.2	6.1	NA	NA	NA	NA	NA	NA	NA
430	5-7_GL0112438	mmu-miR-148a	32.2	1.9	NA	NA	NA	NA	NA	NA	NA
431	5-7_GL0130088	mmu-miR-192	32.2	1.5	NA	NA	NA	NA	NA	NA	NA
437	5-8_GL0094955	mmu-miR-27a	30.2	6.1	NA	NA	NA	NA	NA	NA	NA
441	5_GL0120628	mmu-miR-466g	30.2	6.1	NA	NA	NA	NA	NA	NA	NA
446	52_GL0074410	mmu-let-7f	36.2	0.12	NA	NA	NA	NA	NA	NA	NA
449	54_GL0138103	mmu-miR-2137	30.2	6.1	NA	NA	NA	NA	NA	NA	NA
450	6-1_GL0032911	mmu-miR-200b	30.2	7.6	NA	NA	NA	NA	NA	NA	NA
459	6-2_GL0030205	mmu-miR-483	30.2	7.6	NA	NA	NA	NA	NA	NA	NA
480	6-5_GL0099305	mmu-miR-21	36.2	0.12	NA	NA	NA	NA	NA	NA	NA
489	6-8_GL0037130	mmu-miR-202-5p	30.2	6.1	NA	NA	NA	NA	NA	NA	NA
495	7-2_GL0054341	mmu-let-7f	30.2	7.6	NA	NA	NA	NA	NA	NA	NA
500	7-3_GL0076360	mmu-miR-709	32.2	1.2	NA	NA	NA	NA	NA	NA	NA
502	7-4_GL0050886	mmu-miR-2183	32.2	0.77	NA	NA	NA	NA	NA	NA	NA
504	7-4_GL0063062	mmu-let-7d	32.2	1.9	NA	NA	NA	NA	NA	NA	NA
506	7-4_GL0073658	mmu-miR-194	30.2	7.6	NA	NA	NA	NA	NA	NA	NA
507	7-4_GL0094599	mmu-miR-429	30.2	7.6	NA	NA	NA	NA	NA	NA	NA
514	7-5_GL0121422	mmu-miR-709	30.2	4.6	NA	NA	NA	NA	NA	NA	NA
520	7-6_GL0052546	mmu-miR-709	30.2	4.6	NA	NA	NA	NA	NA	NA	NA
521	7-7_GL0054290	mmu-miR-202-5p	30.2	6.1	NA	NA	NA	NA	NA	NA	NA
526	7-8_GL0011328	mmu-miR-709	30.2	4.6	NA	NA	NA	NA	NA	NA	NA
528	7-8_GL0024169	mmu-miR-192	30.2	6.1	NA	NA	NA	NA	NA	59374.Fisuc_2052	NOG275027
530	7-8_GL0063974	mmu-miR-709	30.2	4.6	NA	NA	NA	NA	NA	NA	NA
531	7-8_GL0091985	mmu-let-7d	32.2	1.9	NA	NA	NA	NA	NA	NA	NA
535	7-8_GL0131331	mmu-miR-192	32.2	1.5	NA	NA	NA	NA	NA	NA	NA
536	7-8_GL0153214	mmu-miR-483	30.2	7.6	NA	NA	NA	NA	NA	NA	NA
540	7_GL0064203	mmu-miR-2138	30.2	7.6	NA	NA	NA	NA	NA	NA	NA
542	8-1_GL0001416	mmu-miR-2137	32.2	1.5	NA	NA	NA	NA	NA	NA	NA
544	8-1_GL0027939	mmu-miR-709	32.2	1.2	NA	NA	NA	NA	NA	NA	NA
545	8-1_GL0041791	mmu-miR-709	32.2	1.2	NA	NA	NA	NA	NA	NA	NA
546	8-1_GL0047809	mmu-miR-194	30.2	7.6	NA	NA	NA	NA	NA	NA	NA
548	8-1_GL0069638	mmu-miR-1929	30.2	9.1	NA	NA	NA	NA	NA	NA	NA
551	8-1_GL0094522	mmu-miR-709	32.2	1.2	NA	NA	NA	NA	NA	515619.EUBREC_3564	COG0827;COG4646
553	8-1_GL0112720	mmu-miR-16	30.2	7.6	NA	NA	NA	NA	NA	NA	NA
556	8-2_GL0005781	mmu-miR-200c	30.2	9.1	NA	NA	NA	NA	NA	583346.CKR_3000,431943.CKL_3393	COG0642
559	8-2_GL0126362	mmu-miR-2183	30.2	3.1	NA	NA	NA	NA	NA	NA	NA
560	8-3_GL0010374	mmu-let-7g	32.2	1.9	NA	NA	NA	NA	NA	NA	NA
580	8_GL0109461	mmu-miR-1929	32.2	2.3	NA	NA	NA	NA	NA	NA	NA
583	G1-1A_GL0004543	mmu-let-7c	30.2	7.6	NA	NA	NA	NA	NA	NA	NA
584	G1-1A_GL0006883	mmu-miR-202-5p	30.2	6.1	NA	NA	NA	NA	NA	NA	NA
585	G1-1A_GL0011710	mmu-miR-142-5p	30.2	6.1	NA	NA	NA	NA	NA	NA	NA
587	G1-1A_GL0022210	mmu-miR-483	32.2	1.9	NA	NA	NA	NA	NA	NA	NA
595	G1-1A_GL0096219	mmu-miR-202-5p	30.2	6.1	NA	NA	NA	NA	NA	NA	NA
613	G1-5A_GL0101325	mmu-miR-30a	30.2	7.6	NA	NA	NA	NA	NA	NA	NA
614	G1-5A_GL0105726	mmu-miR-3471	32.2	1.9	NA	NA	NA	NA	NA	NA	NA
616	G1-5A_GL0123511	mmu-miR-23a	30.2	6.1	NA	NA	NA	NA	NA	481743.GYMC10_0899	COG4209
624	G1-5A_GL0188679	mmu-miR-1929	36.2	0.15	NA	NA	NA	NA	NA	435591.BDI_0621	COG0642;COG0784
638	Group2-2A_GL0034290	mmu-miR-200a	30.2	7.6	NA	NA	NA	NA	NA	203119.Cthe_2969	COG1725
640	Group2-2A_GL0060353	mmu-miR-200c	30.2	9.1	NA	NA	NA	NA	NA	NA	NA
641	Group2-2A_GL0075361	mmu-miR-16	30.2	7.6	NA	NA	NA	NA	NA	NA	NA
644	Group2-2A_GL0166317	mmu-miR-200a	34.2	0.49	NA	NA	NA	NA	NA	NA	NA
645	Group2-3A_GL0005126	mmu-miR-804	30.2	7.6	NA	NA	NA	NA	NA	536232.CLM_0622	COG1136
660	Group2-3A_GL0106536	mmu-miR-23a	30.2	6.1	NA	NA	NA	NA	NA	NA	NA
665	Group2-3A_GL0184299	mmu-miR-483	30.2	7.6	NA	NA	NA	NA	NA	NA	NA
666	Group2-3A_GL0191670	mmu-miR-27a	30.2	6.1	NA	NA	NA	NA	NA	508767.CLH_2362	COG0840
668	Group2-4A_GL0030884	mmu-miR-709	30.2	4.6	NA	NA	NA	NA	NA	NA	NA
682	Group2-5A_GL0099190	mmu-miR-202-5p	30.2	6.1	NA	NA	NA	NA	NA	NA	NA
684	Group2-6A_GL0019247	mmu-miR-483	34.2	0.49	NA	NA	NA	NA	NA	NA	NA
685	Group2-6A_GL0063179	mmu-miR-202-5p	30.2	6.1	NA	NA	NA	NA	NA	481743.GYMC10_3344	bactNOG63219
689	Group2-7A_GL0020253	mmu-miR-2133	30.2	7.6	NA	NA	NA	NA	NA	NA	NA
690	Group2-7A_GL0038979	mmu-miR-2138	30.2	7.6	NA	NA	NA	NA	NA	519441.Smon_0657	COG0286
693	Group2-7A_GL0138163	mmu-miR-202-5p	32.2	1.5	NA	NA	NA	NA	NA	45351.JGI191624	KOG1622;COG0518;COG0519
709	Group2-8A_GL0176118	mmu-let-7f	30.2	7.6	NA	NA	NA	NA	NA	NA	NA
715	MC-0-1_GL0033299	mmu-miR-23a	30.2	6.1	NA	NA	NA	NA	NA	5059.CADAFLAP00012895	COG0454
731	MC-6-1_GL0011202	mmu-miR-483	34.2	0.49	NA	NA	NA	NA	NA	NA	NA
735	MC-6-1_GL0062613	mmu-miR-710	32.2	1.9	NA	NA	NA	NA	NA	226186.BT_3035	COG0793
740	MC-6-1_GL0089701	mmu-miR-2138	30.2	7.6	NA	NA	NA	NA	NA	290402.Cbei_4169	COG0745
743	MC-6-1_GL0098722	mmu-miR-21	32.2	1.9	NA	NA	NA	NA	NA	NA	NA
745	MC-6-2_GL0012450	mmu-miR-200a	30.2	7.6	NA	NA	NA	NA	NA	NA	NA
749	MC-6-2_GL0047013	mmu-miR-1929	30.2	9.1	NA	NA	NA	NA	NA	293826.Amet_4254	COG0008
752	MC-6-2_GL0062007	mmu-miR-200b	30.2	7.6	NA	NA	NA	NA	NA	523794.Lebu_2300	COG0187
753	MC-6-2_GL0067707	mmu-miR-483	30.2	7.6	NA	NA	NA	NA	NA	NA	NA
754	MC-6-2_GL0078599	mmu-miR-709	32.2	1.2	NA	NA	NA	NA	NA	NA	NA
758	MC-6-2_GL0112272	mmu-miR-142-5p	30.2	6.1	NA	NA	NA	NA	NA	5722.A2DVL8	NOG302034
759	MC-6-2_GL0113527	mmu-miR-30a	30.2	7.6	NA	NA	NA	NA	NA	NA	NA
771	MC-6-3_GL0068391	mmu-miR-1928	30.2	3.1	NA	NA	NA	NA	NA	NA	NA
774	MC-6-3_GL0117996	mmu-miR-23a	30.2	6.1	NA	NA	NA	NA	NA	269798.CHU_0007	NOG292978
778	MC-6-4_GL0103959	mmu-miR-2137	30.2	6.1	NA	NA	NA	NA	NA	NA	NA
780	MC-6-5_GL0025943	mmu-miR-483	30.2	7.6	NA	NA	NA	NA	NA	435591.BDI_1373	COG2606
781	MC-6-5_GL0063298	mmu-miR-483	30.2	7.6	NA	NA	NA	NA	NA	NA	NA
786	MH-0-3_GL0077150	Mmu-miR-2134	34.2	0.29	NA	NA	NA	NA	NA	NA	NA
789	MH-0-5_GL0014808	mmu-miR-30a	30.2	7.6	NA	NA	NA	NA	NA	429009.Adeg_1532	COG0085
790	MH-0-5_GL0063001	mmu-miR-804	30.2	7.6	NA	NA	NA	NA	NA	NA	NA
795	MH-6-1_GL0014808	mmu-miR-709	30.2	4.6	NA	NA	NA	NA	NA	NA	NA
802	MH-6-2_GL0086085	mmu-miR-2183	34.2	0.2	NA	NA	NA	NA	NA	NA	NA
804	MH-6-2_GL0093820	mmu-miR-1929	34.2	0.59	NA	NA	NA	NA	NA	NA	NA
807	MH-6-3_GL0013083	mmu-miR-2137	30.2	6.1	NA	NA	NA	NA	NA	NA	NA
818	MH-6-4_GL0007370	mmu-miR-2137	30.2	6.1	NA	NA	NA	NA	NA	NA	NA
821	MH-6-4_GL0061099	mmu-miR-192	32.2	1.5	NA	NA	NA	NA	NA	NA	NA
829	MH-6-4_GL0131988	mmu-miR-2137	30.2	6.1	NA	NA	NA	NA	NA	NA	NA
830	MH-6-4_GL0134349	mmu-miR-2135	30.2	6.1	NA	NA	NA	NA	NA	NA	NA
835	MH-6-5_GL0029109	mmu-miR-1196	30.2	6.1	NA	NA	NA	NA	NA	NA	NA
836	MH-6-5_GL0034682	mmu-miR-192	32.2	1.5	NA	NA	NA	NA	NA	NA	NA
848	S-Fe1_GL0144732	mmu-miR-30a	30.2	7.6	NA	NA	NA	NA	NA	NA	NA
856	S-Fe10_GL0032305	mmu-miR-2138	30.2	7.6	NA	NA	NA	NA	NA	NA	NA
862	S-Fe10_GL0115795	mmu-miR-142-5p	30.2	6.1	NA	NA	NA	NA	NA	NA	NA
880	S-Fe11_GL0108086	mmu-miR-30a	30.2	7.6	NA	NA	NA	NA	NA	NA	NA
888	S-Fe12_GL0071600	mmu-miR-200a	30.2	7.6	NA	NA	NA	NA	NA	NA	NA
889	S-Fe12_GL0131517	mmu-miR-202-5p	30.2	6.1	NA	NA	NA	NA	NA	NA	NA
906	S-Fe2_GL0024501	Mmu-miR-2134	30.2	4.6	NA	NA	NA	NA	NA	NA	NA
909	S-Fe2_GL0063160	mmu-miR-23a	30.2	6.1	NA	NA	NA	NA	NA	NA	NA
911	S-Fe2_GL0126254	mmu-miR-2137	30.2	6.1	NA	NA	NA	NA	NA	NA	NA
916	S-Fe20_GL0035197	mmu-miR-200c	30.2	9.1	NA	NA	NA	NA	NA	NA	NA
918	S-Fe20_GL0053972	mmu-let-7g	34.2	0.49	NA	NA	NA	NA	NA	NA	NA
930	S-Fe20_GL0176710	mmu-miR-22	30.2	7.6	NA	NA	NA	NA	NA	NA	NA
937	S-Fe3_GL0078807	mmu-miR-192	30.2	6.1	NA	NA	NA	NA	NA	NA	NA
943	S-Fe3_GL0176952	mmu-miR-192	30.2	6.1	NA	NA	NA	NA	NA	NA	NA
950	S-Fe5_GL0108319	mmu-miR-200c	30.2	9.1	NA	NA	NA	NA	NA	NA	NA
953	S-Fe6_GL0092126	mmu-miR-202-5p	34.2	0.39	NA	NA	NA	NA	NA	NA	NA
955	S-Fe6_GL0143660	mmu-miR-429	30.2	7.6	NA	NA	NA	NA	NA	NA	NA
956	S-Fe6_GL0165398	mmu-let-7c	30.2	7.6	NA	NA	NA	NA	NA	NA	NA
967	S-Fe7_GL0180885	mmu-miR-429	30.2	7.6	NA	NA	NA	NA	NA	NA	NA
968	S-Fe7_GL0216350	mmu-miR-709	32.2	1.2	NA	NA	NA	NA	NA	NA	NA
970	S-Fe7_GL0256723	mmu-miR-200b	30.2	7.6	NA	NA	NA	NA	NA	NA	NA
972	S-Fe7_GL0280463	mmu-miR-142-5p	30.2	6.1	NA	NA	NA	NA	NA	NA	NA
974	S-Fe8_GL0009226	mmu-miR-200a	30.2	7.6	NA	NA	NA	NA	NA	NA	NA
977	S-Fe8_GL0078706	mmu-miR-709	30.2	4.6	NA	NA	NA	NA	NA	NA	NA
980	S-Fe9_GL0009331	mmu-miR-194	30.2	7.6	NA	NA	NA	NA	NA	NA	NA
982	S-Fe9_GL0061218	mmu-miR-22	34.2	0.49	NA	NA	NA	NA	NA	NA	NA
984	S-Fe9_GL0140444	mmu-miR-1929	30.2	9.1	NA	NA	NA	NA	NA	NA	NA
989	S-Fe9_GL0269330	mmu-miR-2135	30.2	6.1	NA	NA	NA	NA	NA	NA	NA
2	1-1_GL0001603	mmu-miR-23a	30.2	6.1	2018-01-01	Clostridiales	order	root|cellular organisms|Bacteria|Firmicutes|Clostridia|Clostridiales	no rank|no rank|superkingdom|phylum|class|order	289380.CPR_1755,195103.CPF_2039	COG1104
3	1-1_GL0006192	mmu-miR-709	32.2	1.2	2018-01-01	Clostridiales	order	root|cellular organisms|Bacteria|Firmicutes|Clostridia|Clostridiales	no rank|no rank|superkingdom|phylum|class|order	357809.Cphy_2855	COG0745
5	1-1_GL0027007	mmu-miR-429	32.2	1.9	2018-01-01	Clostridiales	order	root|cellular organisms|Bacteria|Firmicutes|Clostridia|Clostridiales	no rank|no rank|superkingdom|phylum|class|order	203119.Cthe_1658	COG0168
8	1-1_GL0038974	mmu-miR-200c	30.2	9.1	2018-01-01	Clostridiales	order	root|cellular organisms|Bacteria|Firmicutes|Clostridia|Clostridiales	no rank|no rank|superkingdom|phylum|class|order	515619.EUBREC_2209	COG1154
14	1-1_GL0075526	mmu-miR-483	32.2	1.9	2018-01-01	Clostridiales	order	root|cellular organisms|Bacteria|Firmicutes|Clostridia|Clostridiales	no rank|no rank|superkingdom|phylum|class|order	357809.Cphy_3941	COG0486
16	1-1_GL0076861	mmu-miR-429	32.2	1.9	2018-01-01	Clostridiales	order	root|cellular organisms|Bacteria|Firmicutes|Clostridia|Clostridiales	no rank|no rank|superkingdom|phylum|class|order	357809.Cphy_3726	COG0537
17	1-1_GL0088609	mmu-miR-142-5p	30.2	6.1	2018-01-01	Clostridiales	order	root|cellular organisms|Bacteria|Firmicutes|Clostridia|Clostridiales	no rank|no rank|superkingdom|phylum|class|order	NA	NA
18	1-1_GL0092790	mmu-miR-466g	30.2	6.1	2018-01-01	Clostridiales	order	root|cellular organisms|Bacteria|Firmicutes|Clostridia|Clostridiales	no rank|no rank|superkingdom|phylum|class|order	350688.Clos_0123	NOG285191
19	1-1_GL0095238	mmu-miR-709	30.2	4.6	2018-01-01	Bacteroidales	order	root|cellular organisms|Bacteria|Bacteroidetes/Chlorobi group|Bacteroidetes|Bacteroidia|Bacteroidales	no rank|no rank|superkingdom|superphylum|phylum|class|order	226186.BT_0328	NOG43956
25	1-1_GL0134970	mmu-miR-202-5p	30.2	6.1	2018-01-01	Clostridiales	order	root|cellular organisms|Bacteria|Firmicutes|Clostridia|Clostridiales	no rank|no rank|superkingdom|phylum|class|order	357809.Cphy_0409	COG0281
26	1-1_GL0137321	mmu-miR-1929	30.2	9.1	2018-01-01	Clostridiales	order	root|cellular organisms|Bacteria|Firmicutes|Clostridia|Clostridiales	no rank|no rank|superkingdom|phylum|class|order	357809.Cphy_3294	COG0008
28	1-1_GL0147253	mmu-miR-709	32.2	1.2	2018-01-01	Clostridiales	order	root|cellular organisms|Bacteria|Firmicutes|Clostridia|Clostridiales	no rank|no rank|superkingdom|phylum|class|order	NA	NA
33	1-2_GL0074143	mmu-miR-16	30.2	7.6	2018-01-01	Clostridiales	order	root|cellular organisms|Bacteria|Firmicutes|Clostridia|Clostridiales	no rank|no rank|superkingdom|phylum|class|order	314315.LSA1787	NOG81591
36	1-2_GL0103488	mmu-miR-23a	30.2	6.1	2018-01-01	Clostridiales	order	root|cellular organisms|Bacteria|Firmicutes|Clostridia|Clostridiales	no rank|no rank|superkingdom|phylum|class|order	376686.Fjoh_1605	COG2818
37	1-2_GL0107806	mmu-miR-23a	30.2	6.1	2018-01-01	Clostridiales	order	root|cellular organisms|Bacteria|Firmicutes|Clostridia|Clostridiales	no rank|no rank|superkingdom|phylum|class|order	515619.EUBREC_3702	COG4585
38	1-2_GL0123777	mmu-miR-709	34.2	0.29	2018-01-01	Clostridiales	order	root|cellular organisms|Bacteria|Firmicutes|Clostridia|Clostridiales	no rank|no rank|superkingdom|phylum|class|order	NA	NA
42	1-3_GL0021473	mmu-miR-200c	32.2	2.3	2018-01-01	Clostridiales	order	root|cellular organisms|Bacteria|Firmicutes|Clostridia|Clostridiales	no rank|no rank|superkingdom|phylum|class|order	515619.EUBREC_0004	COG1195
53	1-4_GL0066897	mmu-miR-2141	30.2	4.6	2018-01-01	Clostridiales	order	root|cellular organisms|Bacteria|Firmicutes|Clostridia|Clostridiales	no rank|no rank|superkingdom|phylum|class|order	515620.EUBELI_01848	COG3250
56	1-5_GL0044597	mmu-miR-378	30.2	6.1	2018-01-01	Clostridiales	order	root|cellular organisms|Bacteria|Firmicutes|Clostridia|Clostridiales	no rank|no rank|superkingdom|phylum|class|order	350688.Clos_0494	COG0089
60	1-5_GL0077850	mmu-miR-23a	30.2	6.1	2018-01-01	Clostridiales	order	root|cellular organisms|Bacteria|Firmicutes|Clostridia|Clostridiales	no rank|no rank|superkingdom|phylum|class|order	NA	NA
72	1_GL0090134	mmu-miR-709	32.2	1.2	2018-01-01	Clostridiales	order	root|cellular organisms|Bacteria|Firmicutes|Clostridia|Clostridiales	no rank|no rank|superkingdom|phylum|class|order	NA	NA
74	1_GL0094443	mmu-miR-1944	32.2	3.9	2018-01-01	Clostridiales	order	root|cellular organisms|Bacteria|Firmicutes|Clostridia|Clostridiales	no rank|no rank|superkingdom|phylum|class|order	NA	NA
77	10_GL0006532	mmu-miR-3471	30.2	7.6	2018-01-01	Bacteroidales	order	root|cellular organisms|Bacteria|Bacteroidetes/Chlorobi group|Bacteroidetes|Bacteroidia|Bacteroidales	no rank|no rank|superkingdom|superphylum|phylum|class|order	5722.A2DVL8	NOG302034
92	10_GL0079265	mmu-miR-709	32.2	1.2	2018-01-01	Bacteroidales	order	root|cellular organisms|Bacteria|Bacteroidetes/Chlorobi group|Bacteroidetes|Bacteroidia|Bacteroidales	no rank|no rank|superkingdom|superphylum|phylum|class|order	242619.PG1427,431947.PGN_0900	NOG47315
96	11_GL0011701	mmu-miR-1196	32.2	1.5	2018-01-01	Clostridiales	order	root|cellular organisms|Bacteria|Firmicutes|Clostridia|Clostridiales	no rank|no rank|superkingdom|phylum|class|order	324057.Pjdr2_6241	COG1653
100	11_GL0026395	mmu-miR-2137	30.2	6.1	2018-01-01	Clostridiales	order	root|cellular organisms|Bacteria|Firmicutes|Clostridia|Clostridiales	no rank|no rank|superkingdom|phylum|class|order	515620.EUBELI_01867	COG0366
105	11_GL0086272	mmu-miR-1929	30.2	9.1	2018-01-01	Clostridiales	order	root|cellular organisms|Bacteria|Firmicutes|Clostridia|Clostridiales	no rank|no rank|superkingdom|phylum|class|order	515619.EUBREC_1102	COG4962
113	11_GL0150779	mmu-miR-483	30.2	7.6	2018-01-01	Clostridiales	order	root|cellular organisms|Bacteria|Firmicutes|Clostridia|Clostridiales	no rank|no rank|superkingdom|phylum|class|order	357809.Cphy_2518	NOG08143
115	14_GL0026420	mmu-miR-709	32.2	1.2	2018-01-01	Clostridiales	order	root|cellular organisms|Bacteria|Firmicutes|Clostridia|Clostridiales	no rank|no rank|superkingdom|phylum|class|order	515620.EUBELI_00885	COG0118
133	16_GL0019623	mmu-miR-21	30.2	7.6	2018-01-01	Clostridiales	order	root|cellular organisms|Bacteria|Firmicutes|Clostridia|Clostridiales	no rank|no rank|superkingdom|phylum|class|order	357809.Cphy_1255	COG0652
138	16_GL0056351	mmu-miR-483	30.2	7.6	2018-01-01	Clostridiales	order	root|cellular organisms|Bacteria|Firmicutes|Clostridia|Clostridiales	no rank|no rank|superkingdom|phylum|class|order	290400.Jann_1804,525904.Tter_2311,383372.Rcas_2486	COG1957
147	17_GL0020362	mmu-miR-483	30.2	7.6	2018-01-01	Clostridiales	order	root|cellular organisms|Bacteria|Firmicutes|Clostridia|Clostridiales	no rank|no rank|superkingdom|phylum|class|order	NA	NA
148	17_GL0047049	mmu-miR-709	32.2	1.2	2018-01-01	Clostridiales	order	root|cellular organisms|Bacteria|Firmicutes|Clostridia|Clostridiales	no rank|no rank|superkingdom|phylum|class|order	NA	NA
161	1A-dyr1-07_GL0025116	mmu-miR-720	30.2	3.1	2018-01-01	Clostridiales	order	root|cellular organisms|Bacteria|Firmicutes|Clostridia|Clostridiales	no rank|no rank|superkingdom|phylum|class|order	515619.EUBREC_1687	COG0141
162	1A-dyr2-07_GL0010485	mmu-miR-21	32.2	1.9	2018-01-01	Bacteroidales	order	root|cellular organisms|Bacteria|Bacteroidetes/Chlorobi group|Bacteroidetes|Bacteroidia|Bacteroidales	no rank|no rank|superkingdom|superphylum|phylum|class|order	226186.BT_0963	COG1145;COG0348
164	1A-dyr2-07_GL0027383	mmu-miR-30a	30.2	7.6	2018-01-01	Bacteroidales	order	root|cellular organisms|Bacteria|Bacteroidetes/Chlorobi group|Bacteroidetes|Bacteroidia|Bacteroidales	no rank|no rank|superkingdom|superphylum|phylum|class|order	435591.BDI_2142	NOG112830
190	2-1_GL0093194	mmu-miR-2146	30.2	6.1	2018-01-01	Clostridiales	order	root|cellular organisms|Bacteria|Firmicutes|Clostridia|Clostridiales	no rank|no rank|superkingdom|phylum|class|order	289380.CPR_2607	COG2273
192	2-1_GL0121103	Mmu-miR-2134	32.2	1.2	2018-01-01	Clostridiales	order	root|cellular organisms|Bacteria|Firmicutes|Clostridia|Clostridiales	no rank|no rank|superkingdom|phylum|class|order	515619.EUBREC_1527	COG0034
199	2-2_GL0045279	mmu-miR-2141	30.2	4.6	2018-01-01	Clostridiales	order	root|cellular organisms|Bacteria|Firmicutes|Clostridia|Clostridiales	no rank|no rank|superkingdom|phylum|class|order	293826.Amet_3707	COG0626
200	2-2_GL0046107	mmu-miR-1944	32.2	3.9	2018-01-01	Clostridiales	order	root|cellular organisms|Bacteria|Firmicutes|Clostridia|Clostridiales	no rank|no rank|superkingdom|phylum|class|order	212717.CTC01437	COG2333
205	2-2_GL0084339	mmu-miR-2141	32.2	1.2	2018-01-01	Clostridiales	order	root|cellular organisms|Bacteria|Firmicutes|Clostridia|Clostridiales	no rank|no rank|superkingdom|phylum|class|order	290402.Cbei_1436	COG1404
206	2-2_GL0093036	mmu-miR-804	30.2	7.6	2018-01-01	Clostridiales	order	root|cellular organisms|Bacteria|Firmicutes|Clostridia|Clostridiales	no rank|no rank|superkingdom|phylum|class|order	498761.HM1_0131	COG1961
213	2-3_GL0086062	mmu-miR-709	32.2	1.2	2018-01-01	Clostridiales	order	root|cellular organisms|Bacteria|Firmicutes|Clostridia|Clostridiales	no rank|no rank|superkingdom|phylum|class|order	515620.EUBELI_00606	COG0770
214	2-4_GL0046171	mmu-miR-142-5p	30.2	6.1	2018-01-01	Clostridiales	order	root|cellular organisms|Bacteria|Firmicutes|Clostridia|Clostridiales	no rank|no rank|superkingdom|phylum|class|order	203119.Cthe_2617	COG0739
215	2-4_GL0050487	mmu-miR-1929	30.2	9.1	2018-01-01	Clostridiales	order	root|cellular organisms|Bacteria|Firmicutes|Clostridia|Clostridiales	no rank|no rank|superkingdom|phylum|class|order	357809.Cphy_0335	COG0587
222	2-5_GL0068278	mmu-miR-200c	30.2	9.1	2018-01-01	Clostridiales	order	root|cellular organisms|Bacteria|Firmicutes|Clostridia|Clostridiales	no rank|no rank|superkingdom|phylum|class|order	515620.EUBELI_00811	COG1157
223	2-7_GL0010552	mmu-miR-429	30.2	7.6	2018-01-01	Clostridiales	order	root|cellular organisms|Bacteria|Firmicutes|Clostridia|Clostridiales	no rank|no rank|superkingdom|phylum|class|order	357809.Cphy_1122	COG1737
237	2_GL0082843	mmu-miR-1929	30.2	9.1	2018-01-01	Clostridiales	order	root|cellular organisms|Bacteria|Firmicutes|Clostridia|Clostridiales	no rank|no rank|superkingdom|phylum|class|order	NA	NA
241	20_GL0028720	mmu-miR-483	30.2	7.6	2018-01-01	Clostridiales	order	root|cellular organisms|Bacteria|Firmicutes|Clostridia|Clostridiales	no rank|no rank|superkingdom|phylum|class|order	521045.Kole_1071	COG0395
243	20_GL0066427	mmu-miR-1928	30.2	3.1	2018-01-01	Bacteroidales	order	root|cellular organisms|Bacteria|Bacteroidetes/Chlorobi group|Bacteroidetes|Bacteroidia|Bacteroidales	no rank|no rank|superkingdom|superphylum|phylum|class|order	NA	NA
247	20_GL0118292	mmu-miR-1928	30.2	3.1	2018-01-01	Clostridiales	order	root|cellular organisms|Bacteria|Firmicutes|Clostridia|Clostridiales	no rank|no rank|superkingdom|phylum|class|order	515619.EUBREC_0547	COG0204
248	20_GL0129554	mmu-miR-16	30.2	7.6	2018-01-01	Clostridiales	order	root|cellular organisms|Bacteria|Firmicutes|Clostridia|Clostridiales	no rank|no rank|superkingdom|phylum|class|order	289380.CPR_0357	NOG12793
259	23_GL0147382	mmu-miR-1196	30.2	6.1	2018-01-01	Clostridiales	order	root|cellular organisms|Bacteria|Firmicutes|Clostridia|Clostridiales	no rank|no rank|superkingdom|phylum|class|order	195102.CPE0482	COG1887
260	26_GL0041482	mmu-miR-1196	30.2	6.1	2018-01-01	Clostridiales	order	root|cellular organisms|Bacteria|Firmicutes|Clostridia|Clostridiales	no rank|no rank|superkingdom|phylum|class|order	357809.Cphy_3940	COG0445
261	26_GL0059274	mmu-miR-483	30.2	7.6	2018-01-01	Clostridiales	order	root|cellular organisms|Bacteria|Firmicutes|Clostridia|Clostridiales	no rank|no rank|superkingdom|phylum|class|order	521045.Kole_1071,316274.Haur_1152	COG0395
262	26_GL0060386	mmu-miR-22	30.2	7.6	2018-01-01	Clostridiales	order	root|cellular organisms|Bacteria|Firmicutes|Clostridia|Clostridiales	no rank|no rank|superkingdom|phylum|class|order	288681.BCZK0808,405532.BCB4264_A0946,226900.BC0908,405531.BCG9842_B4385	COG0601
274	2A-dyr13-07_GL0006889	mmu-miR-2140	32.2	1.2	2018-01-01	Clostridiales	order	root|cellular organisms|Bacteria|Firmicutes|Clostridia|Clostridiales	no rank|no rank|superkingdom|phylum|class|order	212717.CTC00675	NOG147267
282	2A-dyr16-06_GL0058563	mmu-miR-2146	30.2	6.1	2018-01-01	Bacteroidales	order	root|cellular organisms|Bacteria|Bacteroidetes/Chlorobi group|Bacteroidetes|Bacteroidia|Bacteroidales	no rank|no rank|superkingdom|superphylum|phylum|class|order	435591.BDI_2393	COG0516
283	2A-dyr16-06_GL0078318	mmu-miR-142-5p	30.2	6.1	2018-01-01	Clostridiales	order	root|cellular organisms|Bacteria|Firmicutes|Clostridia|Clostridiales	no rank|no rank|superkingdom|phylum|class|order	NA	NA
284	2A-dyr16-06_GL0085346	mmu-miR-709	32.2	1.2	2018-01-01	Clostridiales	order	root|cellular organisms|Bacteria|Firmicutes|Clostridia|Clostridiales	no rank|no rank|superkingdom|phylum|class|order	NA	NA
306	3-3_GL0108057	mmu-miR-194	30.2	7.6	2018-01-01	Clostridiales	order	root|cellular organisms|Bacteria|Firmicutes|Clostridia|Clostridiales	no rank|no rank|superkingdom|phylum|class|order	NA	NA
308	3-5_GL0084383	mmu-miR-2137	30.2	6.1	2018-01-01	Clostridiales	order	root|cellular organisms|Bacteria|Firmicutes|Clostridia|Clostridiales	no rank|no rank|superkingdom|phylum|class|order	515619.EUBREC_1068	NOG29208
310	3-5_GL0095861	mmu-miR-2146	32.2	1.5	2018-01-01	Clostridiales	order	root|cellular organisms|Bacteria|Firmicutes|Clostridia|Clostridiales	no rank|no rank|superkingdom|phylum|class|order	515619.EUBREC_2206	COG1438
312	3-6_GL0019613	mmu-miR-2138	30.2	7.6	2018-01-01	Clostridiales	order	root|cellular organisms|Bacteria|Firmicutes|Clostridia|Clostridiales	no rank|no rank|superkingdom|phylum|class|order	471821.TGRD_656	COG1641
316	3-7_GL0065073	mmu-miR-22	30.2	7.6	2018-01-01	Clostridiales	order	root|cellular organisms|Bacteria|Firmicutes|Clostridia|Clostridiales	no rank|no rank|superkingdom|phylum|class|order	429009.Adeg_0419	COG0582
317	3-7_GL0071031	mmu-miR-202-5p	30.2	6.1	2018-01-01	Clostridiales	order	root|cellular organisms|Bacteria|Firmicutes|Clostridia|Clostridiales	no rank|no rank|superkingdom|phylum|class|order	272562.CA_C1110	COG0582
324	32_GL0052561	mmu-miR-194	30.2	7.6	2018-01-01	Clostridiales	order	root|cellular organisms|Bacteria|Firmicutes|Clostridia|Clostridiales	no rank|no rank|superkingdom|phylum|class|order	NA	NA
326	32_GL0069409	mmu-miR-22	30.2	7.6	2018-01-01	Clostridiales	order	root|cellular organisms|Bacteria|Firmicutes|Clostridia|Clostridiales	no rank|no rank|superkingdom|phylum|class|order	370438.PTH_2882	NOG326454
336	35_GL0128194	mmu-miR-483	32.2	1.9	2018-01-01	Clostridiales	order	root|cellular organisms|Bacteria|Firmicutes|Clostridia|Clostridiales	no rank|no rank|superkingdom|phylum|class|order	357809.Cphy_1050	COG0667
340	37_GL0026854	mmu-miR-16	30.2	7.6	2018-01-01	Clostridiales	order	root|cellular organisms|Bacteria|Firmicutes|Clostridia|Clostridiales	no rank|no rank|superkingdom|phylum|class|order	NA	NA
341	38_GL0026899	mmu-miR-378	30.2	6.1	2018-01-01	Clostridiales	order	root|cellular organisms|Bacteria|Firmicutes|Clostridia|Clostridiales	no rank|no rank|superkingdom|phylum|class|order	334413.FMG_0157	COG0089
347	4-1_GL0036760	mmu-miR-23a	30.2	6.1	2018-01-01	Clostridiales	order	root|cellular organisms|Bacteria|Firmicutes|Clostridia|Clostridiales	no rank|no rank|superkingdom|phylum|class|order	NA	NA
348	4-1_GL0059072	mmu-miR-2138	32.2	1.9	2018-01-01	Clostridiales	order	root|cellular organisms|Bacteria|Firmicutes|Clostridia|Clostridiales	no rank|no rank|superkingdom|phylum|class|order	357809.Cphy_1025	COG0642
351	4-1_GL0065922	mmu-miR-22	30.2	7.6	2018-01-01	Bacteroidales	order	root|cellular organisms|Bacteria|Bacteroidetes/Chlorobi group|Bacteroidetes|Bacteroidia|Bacteroidales	no rank|no rank|superkingdom|superphylum|phylum|class|order	226186.BT_1842	COG3669
353	4-1_GL0071214	mmu-miR-200c	32.2	2.3	2018-01-01	Clostridiales	order	root|cellular organisms|Bacteria|Firmicutes|Clostridia|Clostridiales	no rank|no rank|superkingdom|phylum|class|order	515619.EUBREC_2482	NOG44579
355	4-2_GL0014378	mmu-miR-483	30.2	7.6	2018-01-01	Clostridiales	order	root|cellular organisms|Bacteria|Firmicutes|Clostridia|Clostridiales	no rank|no rank|superkingdom|phylum|class|order	272562.CA_C3684	COG5434
356	4-2_GL0014822	mmu-miR-483	34.2	0.49	2018-01-01	Clostridiales	order	root|cellular organisms|Bacteria|Firmicutes|Clostridia|Clostridiales	no rank|no rank|superkingdom|phylum|class|order	272562.CA_C3546	COG1331
357	4-2_GL0044768	mmu-miR-1929	30.2	9.1	2018-01-01	Clostridiales	order	root|cellular organisms|Bacteria|Firmicutes|Clostridia|Clostridiales	no rank|no rank|superkingdom|phylum|class|order	515619.EUBREC_1603	COG0008
360	4-2_GL0093983	mmu-miR-200c	32.2	2.3	2018-01-01	Clostridiales	order	root|cellular organisms|Bacteria|Firmicutes|Clostridia|Clostridiales	no rank|no rank|superkingdom|phylum|class|order	515619.EUBREC_1623	COG1354
363	4-3_GL0000269	mmu-miR-483	32.2	1.9	2018-01-01	Clostridiales	order	root|cellular organisms|Bacteria|Firmicutes|Clostridia|Clostridiales	no rank|no rank|superkingdom|phylum|class|order	357809.Cphy_2838	COG0642;COG0784
365	4-3_GL0005309	mmu-miR-194	30.2	7.6	2018-01-01	Clostridiales	order	root|cellular organisms|Bacteria|Firmicutes|Clostridia|Clostridiales	no rank|no rank|superkingdom|phylum|class|order	NA	NA
376	4-6_GL0024087	mmu-miR-2146	30.2	6.1	2018-01-01	Clostridiales	order	root|cellular organisms|Bacteria|Firmicutes|Clostridia|Clostridiales	no rank|no rank|superkingdom|phylum|class|order	289380.CPR_0908	COG1621
377	4-6_GL0031633	mmu-let-7c	30.2	7.6	2018-01-01	Clostridiales	order	root|cellular organisms|Bacteria|Firmicutes|Clostridia|Clostridiales	no rank|no rank|superkingdom|phylum|class|order	246194.CHY_2653	COG1002
381	4-6_GL0072809	mmu-miR-1929	32.2	2.3	2018-01-01	Clostridiales	order	root|cellular organisms|Bacteria|Firmicutes|Clostridia|Clostridiales	no rank|no rank|superkingdom|phylum|class|order	508765.CLL_A1616	COG3209
384	4-7_GL0023928	mmu-miR-192	34.2	0.39	2018-01-01	Clostridiales	order	root|cellular organisms|Bacteria|Firmicutes|Clostridia|Clostridiales	no rank|no rank|superkingdom|phylum|class|order	138119.DSY1202,272564.Dhaf_2291	NOG130782
387	4-8_GL0057462	mmu-miR-1196	30.2	6.1	2018-01-01	Clostridiales	order	root|cellular organisms|Bacteria|Firmicutes|Clostridia|Clostridiales	no rank|no rank|superkingdom|phylum|class|order	357809.Cphy_3940	COG0445
392	40_GL0000049	mmu-miR-192	30.2	6.1	2018-01-01	Bacteroidales	order	root|cellular organisms|Bacteria|Bacteroidetes/Chlorobi group|Bacteroidetes|Bacteroidia|Bacteroidales	no rank|no rank|superkingdom|superphylum|phylum|class|order	272559.BF1873	COG0737
393	40_GL0020648	mmu-miR-2146	30.2	6.1	2018-01-01	Clostridiales	order	root|cellular organisms|Bacteria|Firmicutes|Clostridia|Clostridiales	no rank|no rank|superkingdom|phylum|class|order	NA	NA
395	40_GL0060349	mmu-miR-30a	30.2	7.6	2018-01-01	Bacteroidales	order	root|cellular organisms|Bacteria|Bacteroidetes/Chlorobi group|Bacteroidetes|Bacteroidia|Bacteroidales	no rank|no rank|superkingdom|superphylum|phylum|class|order	226186.BT_2658	NOG305487
396	40_GL0060578	mmu-miR-1196	30.2	6.1	2018-01-01	Bacteroidales	order	root|cellular organisms|Bacteria|Bacteroidetes/Chlorobi group|Bacteroidetes|Bacteroidia|Bacteroidales	no rank|no rank|superkingdom|superphylum|phylum|class|order	NA	NA
397	40_GL0060623	mmu-miR-16	30.2	7.6	2018-01-01	Bacteroidales	order	root|cellular organisms|Bacteria|Bacteroidetes/Chlorobi group|Bacteroidetes|Bacteroidia|Bacteroidales	no rank|no rank|superkingdom|superphylum|phylum|class|order	557723.HAPS_0820	COG3680
398	40_GL0064610	mmu-let-7b	32.2	1.9	2018-01-01	Bacteroidales	order	root|cellular organisms|Bacteria|Bacteroidetes/Chlorobi group|Bacteroidetes|Bacteroidia|Bacteroidales	no rank|no rank|superkingdom|superphylum|phylum|class|order	272559.BF4280	NOG41185
399	40_GL0064610	mmu-let-7c	34.2	0.49	2018-01-01	Bacteroidales	order	root|cellular organisms|Bacteria|Bacteroidetes/Chlorobi group|Bacteroidetes|Bacteroidia|Bacteroidales	no rank|no rank|superkingdom|superphylum|phylum|class|order	272559.BF4280	NOG41185
402	43_GL0059939	mmu-miR-202-5p	30.2	6.1	2018-01-01	Clostridiales	order	root|cellular organisms|Bacteria|Firmicutes|Clostridia|Clostridiales	no rank|no rank|superkingdom|phylum|class|order	273068.TTE0846	COG3666
408	47_GL0089469	mmu-miR-2135	32.2	1.5	2018-01-01	Clostridiales	order	root|cellular organisms|Bacteria|Firmicutes|Clostridia|Clostridiales	no rank|no rank|superkingdom|phylum|class|order	413999.CBO0369,441772.CLI_0441,536232.CLM_0437,441771.CLC_0427,441770.CLB_0412	COG4658
410	5-1_GL0019990	mmu-let-7g	34.2	0.49	2018-01-01	Clostridiales	order	root|cellular organisms|Bacteria|Firmicutes|Clostridia|Clostridiales	no rank|no rank|superkingdom|phylum|class|order	NA	NA
414	5-1_GL0070595	mmu-miR-2146	32.2	1.5	2018-01-01	Clostridiales	order	root|cellular organisms|Bacteria|Firmicutes|Clostridia|Clostridiales	no rank|no rank|superkingdom|phylum|class|order	515619.EUBREC_2206	COG1438
417	5-3_GL0100965	mmu-miR-202-5p	30.2	6.1	2018-01-01	Clostridiales	order	root|cellular organisms|Bacteria|Firmicutes|Clostridia|Clostridiales	no rank|no rank|superkingdom|phylum|class|order	583346.CKR_3368,431943.CKL_3810	COG1363
423	5-6_GL0079705	mmu-miR-23a	30.2	6.1	2018-01-01	Clostridiales	order	root|cellular organisms|Bacteria|Firmicutes|Clostridia|Clostridiales	no rank|no rank|superkingdom|phylum|class|order	NA	NA
427	5-7_GL0030875	mmu-miR-709	30.2	4.6	2018-01-01	Clostridiales	order	root|cellular organisms|Bacteria|Firmicutes|Clostridia|Clostridiales	no rank|no rank|superkingdom|phylum|class|order	NA	NA
434	5-8_GL0030877	mmu-miR-2138	38.2	0.031	2018-01-01	Clostridiales	order	root|cellular organisms|Bacteria|Firmicutes|Clostridia|Clostridiales	no rank|no rank|superkingdom|phylum|class|order	NA	NA
436	5-8_GL0059240	mmu-miR-200c	30.2	9.1	2018-01-01	Clostridiales	order	root|cellular organisms|Bacteria|Firmicutes|Clostridia|Clostridiales	no rank|no rank|superkingdom|phylum|class|order	212717.CTC01918	COG0642
443	50_GL0048243	mmu-let-7b	30.2	7.6	2018-01-01	Clostridiales	order	root|cellular organisms|Bacteria|Firmicutes|Clostridia|Clostridiales	no rank|no rank|superkingdom|phylum|class|order	195103.CPF_0771	NOG12793
444	50_GL0094388	mmu-miR-200b	32.2	1.9	2018-01-01	Clostridiales	order	root|cellular organisms|Bacteria|Firmicutes|Clostridia|Clostridiales	no rank|no rank|superkingdom|phylum|class|order	521097.Coch_0559	NOG260894
445	52_GL0072057	mmu-miR-200c	30.2	9.1	2018-01-01	Clostridiales	order	root|cellular organisms|Bacteria|Firmicutes|Clostridia|Clostridiales	no rank|no rank|superkingdom|phylum|class|order	583346.CKR_3000,431943.CKL_3393	COG0642
453	6-1_GL0091983	mmu-miR-709	30.2	4.6	2018-01-01	Clostridiales	order	root|cellular organisms|Bacteria|Firmicutes|Clostridia|Clostridiales	no rank|no rank|superkingdom|phylum|class|order	515619.EUBREC_2210	COG0142
457	6-2_GL0025271	mmu-miR-483	32.2	1.9	2018-01-01	Clostridiales	order	root|cellular organisms|Bacteria|Firmicutes|Clostridia|Clostridiales	no rank|no rank|superkingdom|phylum|class|order	290402.Cbei_0754	COG3853
463	6-2_GL0058358	mmu-miR-709	30.2	4.6	2018-01-01	Clostridiales	order	root|cellular organisms|Bacteria|Firmicutes|Clostridia|Clostridiales	no rank|no rank|superkingdom|phylum|class|order	357809.Cphy_1823	COG3688;COG0480
471	6-3_GL0114287	mmu-miR-429	30.2	7.6	2018-01-01	Clostridiales	order	root|cellular organisms|Bacteria|Firmicutes|Clostridia|Clostridiales	no rank|no rank|superkingdom|phylum|class|order	515619.EUBREC_1623	COG1354
472	6-3_GL0114692	mmu-miR-429	30.2	7.6	2018-01-01	Clostridiales	order	root|cellular organisms|Bacteria|Firmicutes|Clostridia|Clostridiales	no rank|no rank|superkingdom|phylum|class|order	515620.EUBELI_01411	COG0070
475	6-4_GL0009196	mmu-miR-709	30.2	4.6	2018-01-01	Clostridiales	order	root|cellular organisms|Bacteria|Firmicutes|Clostridia|Clostridiales	no rank|no rank|superkingdom|phylum|class|order	357809.Cphy_2587	COG1686
476	6-4_GL0040335	mmu-miR-483	32.2	1.9	2018-01-01	Clostridiales	order	root|cellular organisms|Bacteria|Firmicutes|Clostridia|Clostridiales	no rank|no rank|superkingdom|phylum|class|order	357809.Cphy_2261	COG1109
484	6-6_GL0074437	mmu-miR-2132	32.2	1.2	2018-01-01	Clostridiales	order	root|cellular organisms|Bacteria|Firmicutes|Clostridia|Clostridiales	no rank|no rank|superkingdom|phylum|class|order	357809.Cphy_3543	COG0265
485	6-6_GL0137807	mmu-miR-483	30.2	7.6	2018-01-01	Clostridiales	order	root|cellular organisms|Bacteria|Firmicutes|Clostridia|Clostridiales	no rank|no rank|superkingdom|phylum|class|order	290402.Cbei_4747	COG0463;COG1216
486	6-7_GL0037419	mmu-miR-2132	32.2	1.2	2018-01-01	Clostridiales	order	root|cellular organisms|Bacteria|Firmicutes|Clostridia|Clostridiales	no rank|no rank|superkingdom|phylum|class|order	515620.EUBELI_01572	COG2199
487	6-7_GL0072365	mmu-miR-709	30.2	4.6	2018-01-01	Clostridiales	order	root|cellular organisms|Bacteria|Firmicutes|Clostridia|Clostridiales	no rank|no rank|superkingdom|phylum|class|order	515619.EUBREC_2796	COG0527
490	7-1_GL0005022	mmu-miR-429	34.2	0.49	2018-01-01	Clostridiales	order	root|cellular organisms|Bacteria|Firmicutes|Clostridia|Clostridiales	no rank|no rank|superkingdom|phylum|class|order	515619.EUBREC_3401	COG0582
496	7-2_GL0106967	mmu-miR-2138	30.2	7.6	2018-01-01	Clostridiales	order	root|cellular organisms|Bacteria|Firmicutes|Clostridia|Clostridiales	no rank|no rank|superkingdom|phylum|class|order	315730.BcerKBAB4_2287	NOG323098
499	7-3_GL0033457	mmu-miR-429	30.2	7.6	2018-01-01	Clostridiales	order	root|cellular organisms|Bacteria|Firmicutes|Clostridia|Clostridiales	no rank|no rank|superkingdom|phylum|class|order	441771.CLC_0579,441770.CLB_0546,413999.CBO0505	COG2267
508	7-4_GL0115449	mmu-miR-709	34.2	0.29	2018-01-01	Clostridiales	order	root|cellular organisms|Bacteria|Firmicutes|Clostridia|Clostridiales	no rank|no rank|superkingdom|phylum|class|order	357809.Cphy_2391	COG1625
510	7-5_GL0034537	mmu-miR-2146	30.2	6.1	2018-01-01	Clostridiales	order	root|cellular organisms|Bacteria|Firmicutes|Clostridia|Clostridiales	no rank|no rank|superkingdom|phylum|class|order	357809.Cphy_1652	COG3858
512	7-5_GL0070198	mmu-miR-483	30.2	7.6	2018-01-01	Clostridiales	order	root|cellular organisms|Bacteria|Firmicutes|Clostridia|Clostridiales	no rank|no rank|superkingdom|phylum|class|order	358681.BBR47_20130	COG0006
515	7-5_GL0135050	mmu-miR-2138	30.2	7.6	2018-01-01	Clostridiales	order	root|cellular organisms|Bacteria|Firmicutes|Clostridia|Clostridiales	no rank|no rank|superkingdom|phylum|class|order	203119.Cthe_0197	COG0067
517	7-5_GL0179130	mmu-miR-192	32.2	1.5	2018-01-01	Clostridiales	order	root|cellular organisms|Bacteria|Firmicutes|Clostridia|Clostridiales	no rank|no rank|superkingdom|phylum|class|order	290402.Cbei_4807	COG1737
522	7-7_GL0057971	mmu-miR-378	30.2	6.1	2018-01-01	Clostridiales	order	root|cellular organisms|Bacteria|Firmicutes|Clostridia|Clostridiales	no rank|no rank|superkingdom|phylum|class|order	272563.CD0075,645463.CDR20291_0069,645462.CD196_0081	COG0089
524	7-7_GL0097089	mmu-miR-429	30.2	7.6	2018-01-01	Clostridiales	order	root|cellular organisms|Bacteria|Firmicutes|Clostridia|Clostridiales	no rank|no rank|superkingdom|phylum|class|order	515619.EUBREC_2598	bactNOG00060
537	7_GL0014573	mmu-let-7f	40.1	0.008	2018-01-01	Clostridiales	order	root|cellular organisms|Bacteria|Firmicutes|Clostridia|Clostridiales	no rank|no rank|superkingdom|phylum|class|order	NA	NA
547	8-1_GL0059845	mmu-miR-23a	30.2	6.1	2018-01-01	Clostridiales	order	root|cellular organisms|Bacteria|Firmicutes|Clostridia|Clostridiales	no rank|no rank|superkingdom|phylum|class|order	171101.spr1619,512566.SPG_1683,487214.SPH_1911,373153.SPD_1584	COG1175
550	8-1_GL0089403	mmu-miR-709	30.2	4.6	2018-01-01	Clostridiales	order	root|cellular organisms|Bacteria|Firmicutes|Clostridia|Clostridiales	no rank|no rank|superkingdom|phylum|class|order	NA	NA
554	8-1_GL0125075	mmu-miR-720	30.2	3.1	2018-01-01	Clostridiales	order	root|cellular organisms|Bacteria|Firmicutes|Clostridia|Clostridiales	no rank|no rank|superkingdom|phylum|class|order	515619.EUBREC_1687	COG0141
564	8-4_GL0076711	mmu-miR-202-5p	30.2	6.1	2018-01-01	Clostridiales	order	root|cellular organisms|Bacteria|Firmicutes|Clostridia|Clostridiales	no rank|no rank|superkingdom|phylum|class|order	203119.Cthe_2258	COG3887
566	8-5_GL0081027	mmu-let-7f	32.2	1.9	2018-01-01	Clostridiales	order	root|cellular organisms|Bacteria|Firmicutes|Clostridia|Clostridiales	no rank|no rank|superkingdom|phylum|class|order	NA	NA
567	8-5_GL0104948	mmu-miR-148a	30.2	7.6	2018-01-01	Clostridiales	order	root|cellular organisms|Bacteria|Firmicutes|Clostridia|Clostridiales	no rank|no rank|superkingdom|phylum|class|order	264732.Moth_0858	COG0325
570	8-6_GL0090722	mmu-miR-202-5p	30.2	6.1	2018-01-01	Clostridiales	order	root|cellular organisms|Bacteria|Firmicutes|Clostridia|Clostridiales	no rank|no rank|superkingdom|phylum|class|order	394503.Ccel_0080	COG3887
571	8-8_GL0037186	mmu-miR-22	30.2	7.6	2018-01-01	Bacillales	order	root|cellular organisms|Bacteria|Firmicutes|Bacilli|Bacillales	no rank|no rank|superkingdom|phylum|class|order	NA	NA
577	8_GL0036884	mmu-miR-194	30.2	7.6	2018-01-01	Clostridiales	order	root|cellular organisms|Bacteria|Firmicutes|Clostridia|Clostridiales	no rank|no rank|superkingdom|phylum|class|order	NA	NA
578	8_GL0071673	mmu-miR-2141	30.2	4.6	2018-01-01	Clostridiales	order	root|cellular organisms|Bacteria|Firmicutes|Clostridia|Clostridiales	no rank|no rank|superkingdom|phylum|class|order	515620.EUBELI_01135	COG3580
586	G1-1A_GL0015575	mmu-miR-23a	32.2	1.5	2018-01-01	Clostridiales	order	root|cellular organisms|Bacteria|Firmicutes|Clostridia|Clostridiales	no rank|no rank|superkingdom|phylum|class|order	NA	NA
588	G1-1A_GL0028199	mmu-miR-709	30.2	4.6	2018-01-01	Clostridiales	order	root|cellular organisms|Bacteria|Firmicutes|Clostridia|Clostridiales	no rank|no rank|superkingdom|phylum|class|order	NA	NA
591	G1-1A_GL0048249	mmu-miR-483	30.2	7.6	2018-01-01	Clostridiales	order	root|cellular organisms|Bacteria|Firmicutes|Clostridia|Clostridiales	no rank|no rank|superkingdom|phylum|class|order	NA	NA
592	G1-1A_GL0054398	mmu-miR-1944	32.2	3.9	2018-01-01	Clostridiales	order	root|cellular organisms|Bacteria|Firmicutes|Clostridia|Clostridiales	no rank|no rank|superkingdom|phylum|class|order	NA	NA
593	G1-1A_GL0062672	mmu-miR-2132	32.2	1.2	2018-01-01	Clostridiales	order	root|cellular organisms|Bacteria|Firmicutes|Clostridia|Clostridiales	no rank|no rank|superkingdom|phylum|class|order	NA	NA
598	G1-1A_GL0124014	mmu-miR-16	32.2	1.9	2018-01-01	Clostridiales	order	root|cellular organisms|Bacteria|Firmicutes|Clostridia|Clostridiales	no rank|no rank|superkingdom|phylum|class|order	NA	NA
601	G1-3A_GL0057765	mmu-miR-2146	30.2	6.1	2018-01-01	Clostridiales	order	root|cellular organisms|Bacteria|Firmicutes|Clostridia|Clostridiales	no rank|no rank|superkingdom|phylum|class|order	NA	NA
603	G1-3A_GL0076335	mmu-miR-21	30.2	7.6	2018-01-01	Clostridiales	order	root|cellular organisms|Bacteria|Firmicutes|Clostridia|Clostridiales	no rank|no rank|superkingdom|phylum|class|order	NA	NA
604	G1-3A_GL0085057	mmu-miR-429	30.2	7.6	2018-01-01	Clostridiales	order	root|cellular organisms|Bacteria|Firmicutes|Clostridia|Clostridiales	no rank|no rank|superkingdom|phylum|class|order	NA	NA
606	G1-3A_GL0127606	mmu-miR-202-5p	30.2	6.1	2018-01-01	Clostridiales	order	root|cellular organisms|Bacteria|Firmicutes|Clostridia|Clostridiales	no rank|no rank|superkingdom|phylum|class|order	NA	NA
609	G1-4A_GL0075661	mmu-miR-2141	30.2	4.6	2018-01-01	Clostridiales	order	root|cellular organisms|Bacteria|Firmicutes|Clostridia|Clostridiales	no rank|no rank|superkingdom|phylum|class|order	NA	NA
610	G1-5A_GL0001788	mmu-miR-2132	30.2	4.6	2018-01-01	Clostridiales	order	root|cellular organisms|Bacteria|Firmicutes|Clostridia|Clostridiales	no rank|no rank|superkingdom|phylum|class|order	205913.BLD_1301	COG1653
611	G1-5A_GL0036282	mmu-miR-2146	30.2	6.1	2018-01-01	Clostridiales	order	root|cellular organisms|Bacteria|Firmicutes|Clostridia|Clostridiales	no rank|no rank|superkingdom|phylum|class|order	324057.Pjdr2_3728	COG2972
612	G1-5A_GL0099205	mmu-miR-709	30.2	4.6	2018-01-01	Clostridiales	order	root|cellular organisms|Bacteria|Firmicutes|Clostridia|Clostridiales	no rank|no rank|superkingdom|phylum|class|order	357809.Cphy_3512	COG3773
617	G1-5A_GL0129093	mmu-miR-483	30.2	7.6	2018-01-01	Clostridiales	order	root|cellular organisms|Bacteria|Firmicutes|Clostridia|Clostridiales	no rank|no rank|superkingdom|phylum|class|order	NA	NA
619	G1-5A_GL0153339	mmu-miR-709	32.2	1.2	2018-01-01	Clostridiales	order	root|cellular organisms|Bacteria|Firmicutes|Clostridia|Clostridiales	no rank|no rank|superkingdom|phylum|class|order	NA	NA
620	G1-5A_GL0168055	mmu-miR-483	30.2	7.6	2018-01-01	Clostridiales	order	root|cellular organisms|Bacteria|Firmicutes|Clostridia|Clostridiales	no rank|no rank|superkingdom|phylum|class|order	479433.Caci_0888	NOG19523
621	G1-5A_GL0182599	mmu-miR-720	30.2	3.1	2018-01-01	Clostridiales	order	root|cellular organisms|Bacteria|Firmicutes|Clostridia|Clostridiales	no rank|no rank|superkingdom|phylum|class|order	515620.EUBELI_01022,515619.EUBREC_1687	COG0141
625	G1-5A_GL0208912	mmu-miR-709	30.2	4.6	2018-01-01	Clostridiales	order	root|cellular organisms|Bacteria|Firmicutes|Clostridia|Clostridiales	no rank|no rank|superkingdom|phylum|class|order	NA	NA
626	G1-5A_GL0213562	mmu-miR-23a	30.2	6.1	2018-01-01	Clostridiales	order	root|cellular organisms|Bacteria|Firmicutes|Clostridia|Clostridiales	no rank|no rank|superkingdom|phylum|class|order	264732.Moth_0421	COG1940
634	G1-7A_GL0166416	mmu-miR-142-5p	30.2	6.1	2018-01-01	Bacteroidales	order	root|cellular organisms|Bacteria|Bacteroidetes/Chlorobi group|Bacteroidetes|Bacteroidia|Bacteroidales	no rank|no rank|superkingdom|superphylum|phylum|class|order	435590.BVU_1854	NOG39872
643	Group2-2A_GL0137428	mmu-miR-483	34.2	0.49	2018-01-01	Clostridiales	order	root|cellular organisms|Bacteria|Firmicutes|Clostridia|Clostridiales	no rank|no rank|superkingdom|phylum|class|order	357809.Cphy_3172	COG1350
649	Group2-3A_GL0036121	mmu-miR-709	30.2	4.6	2018-01-01	Clostridiales	order	root|cellular organisms|Bacteria|Firmicutes|Clostridia|Clostridiales	no rank|no rank|superkingdom|phylum|class|order	357809.Cphy_3003	NOG130155
651	Group2-3A_GL0052641	mmu-miR-709	32.2	1.2	2018-01-01	Clostridiales	order	root|cellular organisms|Bacteria|Firmicutes|Clostridia|Clostridiales	no rank|no rank|superkingdom|phylum|class|order	515620.EUBELI_00990	COG0249
652	Group2-3A_GL0053286	mmu-miR-22	30.2	7.6	2018-01-01	Clostridiales	order	root|cellular organisms|Bacteria|Firmicutes|Clostridia|Clostridiales	no rank|no rank|superkingdom|phylum|class|order	264732.Moth_1796	COG0582
657	Group2-3A_GL0085377	mmu-miR-1928	30.2	3.1	2018-01-01	Clostridiales	order	root|cellular organisms|Bacteria|Firmicutes|Clostridia|Clostridiales	no rank|no rank|superkingdom|phylum|class|order	515620.EUBELI_01348	COG2256
659	Group2-3A_GL0097857	mmu-miR-200a	30.2	7.6	2018-01-01	Clostridiales	order	root|cellular organisms|Bacteria|Firmicutes|Clostridia|Clostridiales	no rank|no rank|superkingdom|phylum|class|order	552536.LMHCC_1548	COG1887
663	Group2-3A_GL0143974	mmu-miR-23a	30.2	6.1	2018-01-01	Clostridiales	order	root|cellular organisms|Bacteria|Firmicutes|Clostridia|Clostridiales	no rank|no rank|superkingdom|phylum|class|order	NA	NA
670	Group2-4A_GL0049933	mmu-miR-23a	30.2	6.1	2018-01-01	Clostridiales	order	root|cellular organisms|Bacteria|Firmicutes|Clostridia|Clostridiales	no rank|no rank|superkingdom|phylum|class|order	357809.Cphy_0379,515619.EUBREC_0991	COG0466
671	Group2-4A_GL0067762	mmu-miR-192	30.2	6.1	2018-01-01	Clostridiales	order	root|cellular organisms|Bacteria|Firmicutes|Clostridia|Clostridiales	no rank|no rank|superkingdom|phylum|class|order	203119.Cthe_2640	COG0381
672	Group2-4A_GL0072264	mmu-miR-200b	34.2	0.49	2018-01-01	Clostridiales	order	root|cellular organisms|Bacteria|Firmicutes|Clostridia|Clostridiales	no rank|no rank|superkingdom|phylum|class|order	272564.Dhaf_2160	COG1175
673	Group2-4A_GL0084029	mmu-miR-23a	30.2	6.1	2018-01-01	Clostridiales	order	root|cellular organisms|Bacteria|Firmicutes|Clostridia|Clostridiales	no rank|no rank|superkingdom|phylum|class|order	515619.EUBREC_0201	NOG118387
674	Group2-4A_GL0097690	mmu-miR-23a	32.2	1.5	2018-01-01	Clostridiales	order	root|cellular organisms|Bacteria|Firmicutes|Clostridia|Clostridiales	no rank|no rank|superkingdom|phylum|class|order	515619.EUBREC_1527	COG0034
676	Group2-4A_GL0153790	mmu-miR-142-5p	30.2	6.1	2018-01-01	Clostridiales	order	root|cellular organisms|Bacteria|Firmicutes|Clostridia|Clostridiales	no rank|no rank|superkingdom|phylum|class|order	243231.GSU3284	COG0373
680	Group2-5A_GL0053563	mmu-miR-202-5p	30.2	6.1	2018-01-01	Lactobacillales	order	root|cellular organisms|Bacteria|Firmicutes|Bacilli|Lactobacillales	no rank|no rank|superkingdom|phylum|class|order	295405.BF1907	COG0599;COG1917
681	Group2-5A_GL0089717	mmu-miR-378	30.2	6.1	2018-01-01	Clostridiales	order	root|cellular organisms|Bacteria|Firmicutes|Clostridia|Clostridiales	no rank|no rank|superkingdom|phylum|class|order	NA	NA
683	Group2-5A_GL0119030	mmu-miR-23a	32.2	1.5	2018-01-01	Clostridiales	order	root|cellular organisms|Bacteria|Firmicutes|Clostridia|Clostridiales	no rank|no rank|superkingdom|phylum|class|order	324057.Pjdr2_1541	NOG138273
695	Group2-8A_GL0015656	mmu-miR-709	30.2	4.6	2018-01-01	Clostridiales	order	root|cellular organisms|Bacteria|Firmicutes|Clostridia|Clostridiales	no rank|no rank|superkingdom|phylum|class|order	351627.Csac_2082	COG0242
696	Group2-8A_GL0020306	mmu-miR-23a	30.2	6.1	2018-01-01	Clostridiales	order	root|cellular organisms|Bacteria|Firmicutes|Clostridia|Clostridiales	no rank|no rank|superkingdom|phylum|class|order	357809.Cphy_1652	COG3858
697	Group2-8A_GL0022124	mmu-miR-16	32.2	1.9	2018-01-01	Clostridiales	order	root|cellular organisms|Bacteria|Firmicutes|Clostridia|Clostridiales	no rank|no rank|superkingdom|phylum|class|order	NA	NA
700	Group2-8A_GL0029035	mmu-miR-194	30.2	7.6	2018-01-01	Clostridiales	order	root|cellular organisms|Bacteria|Firmicutes|Clostridia|Clostridiales	no rank|no rank|superkingdom|phylum|class|order	NA	NA
701	Group2-8A_GL0029473	mmu-miR-709	30.2	4.6	2018-01-01	Clostridiales	order	root|cellular organisms|Bacteria|Firmicutes|Clostridia|Clostridiales	no rank|no rank|superkingdom|phylum|class|order	NA	NA
706	Group2-8A_GL0142169	mmu-miR-2138	30.2	7.6	2018-01-01	Clostridiales	order	root|cellular organisms|Bacteria|Firmicutes|Clostridia|Clostridiales	no rank|no rank|superkingdom|phylum|class|order	357809.Cphy_2336	COG0438;COG1887
707	Group2-8A_GL0162734	mmu-miR-429	30.2	7.6	2018-01-01	Clostridiales	order	root|cellular organisms|Bacteria|Firmicutes|Clostridia|Clostridiales	no rank|no rank|superkingdom|phylum|class|order	515619.EUBREC_1560	COG0749
708	Group2-8A_GL0163790	mmu-miR-1196	32.2	1.5	2018-01-01	Clostridiales	order	root|cellular organisms|Bacteria|Firmicutes|Clostridia|Clostridiales	no rank|no rank|superkingdom|phylum|class|order	210007.SMU.932	NOG133723
717	MC-0-1_GL0045597	mmu-miR-466g	30.2	6.1	2018-01-01	Bacteroidales	order	root|cellular organisms|Bacteria|Bacteroidetes/Chlorobi group|Bacteroidetes|Bacteroidia|Bacteroidales	no rank|no rank|superkingdom|superphylum|phylum|class|order	195099.CJE0249	NOG47988
721	MC-0-1_GL0103777	mmu-miR-2138	30.2	7.6	2018-01-01	Clostridiales	order	root|cellular organisms|Bacteria|Firmicutes|Clostridia|Clostridiales	no rank|no rank|superkingdom|phylum|class|order	NA	NA
723	MC-0-3_GL0011968	mmu-miR-30a	30.2	7.6	2018-01-01	Bacteroidales	order	root|cellular organisms|Bacteria|Bacteroidetes/Chlorobi group|Bacteroidetes|Bacteroidia|Bacteroidales	no rank|no rank|superkingdom|superphylum|phylum|class|order	NA	NA
726	MC-0-3_GL0082412	mmu-miR-2138	30.2	7.6	2018-01-01	Clostridiales	order	root|cellular organisms|Bacteria|Firmicutes|Clostridia|Clostridiales	no rank|no rank|superkingdom|phylum|class|order	138119.DSY0069	NOG246411
728	MC-0-3_GL0087528	mmu-miR-148a	30.2	7.6	2018-01-01	Bacteroidales	order	root|cellular organisms|Bacteria|Bacteroidetes/Chlorobi group|Bacteroidetes|Bacteroidia|Bacteroidales	no rank|no rank|superkingdom|superphylum|phylum|class|order	357804.Ping_0541	COG0668
729	MC-0-3_GL0094474	mmu-miR-1928	30.2	3.1	2018-01-01	Bacteroidales	order	root|cellular organisms|Bacteria|Bacteroidetes/Chlorobi group|Bacteroidetes|Bacteroidia|Bacteroidales	no rank|no rank|superkingdom|superphylum|phylum|class|order	216591.BCAL1606	COG2369
730	MC-0-3_GL0096079	mmu-miR-2137	30.2	6.1	2018-01-01	Clostridiales	order	root|cellular organisms|Bacteria|Firmicutes|Clostridia|Clostridiales	no rank|no rank|superkingdom|phylum|class|order	NA	NA
732	MC-6-1_GL0012909	mmu-miR-2137	30.2	6.1	2018-01-01	Clostridiales	order	root|cellular organisms|Bacteria|Firmicutes|Clostridia|Clostridiales	no rank|no rank|superkingdom|phylum|class|order	357809.Cphy_2608	NOG07019
734	MC-6-1_GL0056015	mmu-miR-804	30.2	7.6	2018-01-01	Clostridiales	order	root|cellular organisms|Bacteria|Firmicutes|Clostridia|Clostridiales	no rank|no rank|superkingdom|phylum|class|order	357809.Cphy_2743	COG1904
736	MC-6-1_GL0067685	mmu-miR-2146	30.2	6.1	2018-01-01	Clostridiales	order	root|cellular organisms|Bacteria|Firmicutes|Clostridia|Clostridiales	no rank|no rank|superkingdom|phylum|class|order	NA	NA
737	MC-6-1_GL0069723	mmu-miR-2133	30.2	7.6	2018-01-01	Bacteroidales	order	root|cellular organisms|Bacteria|Bacteroidetes/Chlorobi group|Bacteroidetes|Bacteroidia|Bacteroidales	no rank|no rank|superkingdom|superphylum|phylum|class|order	226186.BT_3560	NOG72509
738	MC-6-1_GL0075621	mmu-miR-22	30.2	7.6	2018-01-01	Bacteroidales	order	root|cellular organisms|Bacteria|Bacteroidetes/Chlorobi group|Bacteroidetes|Bacteroidia|Bacteroidales	no rank|no rank|superkingdom|superphylum|phylum|class|order	195103.CPF_0815,195102.CPE0818	COG4724
741	MC-6-1_GL0097526	mmu-miR-2138	30.2	7.6	2018-01-01	Clostridiales	order	root|cellular organisms|Bacteria|Firmicutes|Clostridia|Clostridiales	no rank|no rank|superkingdom|phylum|class|order	441768.ACL_1410	COG1653
762	MC-6-2_GL0125287	mmu-miR-1224	30.2	6.1	2018-01-01	Clostridiales	order	root|cellular organisms|Bacteria|Firmicutes|Clostridia|Clostridiales	no rank|no rank|superkingdom|phylum|class|order	358681.BBR47_42090	NOG15058
766	MC-6-2_GL0182574	mmu-miR-429	30.2	7.6	2018-01-01	Clostridiales	order	root|cellular organisms|Bacteria|Firmicutes|Clostridia|Clostridiales	no rank|no rank|superkingdom|phylum|class|order	515619.EUBREC_2598	COG0841
768	MC-6-3_GL0005049	mmu-miR-22	30.2	7.6	2018-01-01	Bacteroidales	order	root|cellular organisms|Bacteria|Bacteroidetes/Chlorobi group|Bacteroidetes|Bacteroidia|Bacteroidales	no rank|no rank|superkingdom|superphylum|phylum|class|order	431947.PGN_0561	NOG47315
769	MC-6-3_GL0013039	mmu-miR-2137	30.2	6.1	2018-01-01	Clostridiales	order	root|cellular organisms|Bacteria|Firmicutes|Clostridia|Clostridiales	no rank|no rank|superkingdom|phylum|class|order	NA	NA
772	MC-6-3_GL0078623	mmu-miR-2138	30.2	7.6	2018-01-01	Clostridiales	order	root|cellular organisms|Bacteria|Firmicutes|Clostridia|Clostridiales	no rank|no rank|superkingdom|phylum|class|order	508765.CLL_A3434	NOG12793
779	MC-6-5_GL0018175	mmu-miR-200c	30.2	9.1	2018-01-01	Bacteroidales	order	root|cellular organisms|Bacteria|Bacteroidetes/Chlorobi group|Bacteroidetes|Bacteroidia|Bacteroidales	no rank|no rank|superkingdom|superphylum|phylum|class|order	NA	NA
784	MH-0-3_GL0007558	mmu-miR-709	30.2	4.6	2018-01-01	Clostridiales	order	root|cellular organisms|Bacteria|Firmicutes|Clostridia|Clostridiales	no rank|no rank|superkingdom|phylum|class|order	293826.Amet_4524	COG1190
785	MH-0-3_GL0073298	mmu-miR-30a	30.2	7.6	2018-01-01	Bacteroidales	order	root|cellular organisms|Bacteria|Bacteroidetes/Chlorobi group|Bacteroidetes|Bacteroidia|Bacteroidales	no rank|no rank|superkingdom|superphylum|phylum|class|order	NA	NA
796	MH-6-1_GL0030261	mmu-miR-30a	30.2	7.6	2018-01-01	Clostridiales	order	root|cellular organisms|Bacteria|Firmicutes|Clostridia|Clostridiales	no rank|no rank|superkingdom|phylum|class|order	386415.NT01CX_1267	COG3959
797	MH-6-1_GL0047591	mmu-miR-2140	30.2	4.6	2018-01-01	Clostridiales	order	root|cellular organisms|Bacteria|Firmicutes|Clostridia|Clostridiales	no rank|no rank|superkingdom|phylum|class|order	NA	NA
808	MH-6-3_GL0015667	mmu-miR-709	30.2	4.6	2018-01-01	Clostridiales	order	root|cellular organisms|Bacteria|Firmicutes|Clostridia|Clostridiales	no rank|no rank|superkingdom|phylum|class|order	NA	NA
809	MH-6-3_GL0027741	mmu-miR-2137	30.2	6.1	2018-01-01	Clostridiales	order	root|cellular organisms|Bacteria|Firmicutes|Clostridia|Clostridiales	no rank|no rank|superkingdom|phylum|class|order	NA	NA
810	MH-6-3_GL0039413	mmu-miR-483	30.2	7.6	2018-01-01	Clostridiales	order	root|cellular organisms|Bacteria|Firmicutes|Clostridia|Clostridiales	no rank|no rank|superkingdom|phylum|class|order	NA	NA
811	MH-6-3_GL0040395	mmu-miR-709	30.2	4.6	2018-01-01	Clostridiales	order	root|cellular organisms|Bacteria|Firmicutes|Clostridia|Clostridiales	no rank|no rank|superkingdom|phylum|class|order	NA	NA
812	MH-6-3_GL0044064	mmu-miR-2133	32.2	1.9	2018-01-01	Clostridiales	order	root|cellular organisms|Bacteria|Firmicutes|Clostridia|Clostridiales	no rank|no rank|superkingdom|phylum|class|order	NA	NA
814	MH-6-3_GL0067873	mmu-miR-483	30.2	7.6	2018-01-01	Clostridiales	order	root|cellular organisms|Bacteria|Firmicutes|Clostridia|Clostridiales	no rank|no rank|superkingdom|phylum|class|order	NA	NA
815	MH-6-3_GL0071321	mmu-miR-2146	32.2	1.5	2018-01-01	Clostridiales	order	root|cellular organisms|Bacteria|Firmicutes|Clostridia|Clostridiales	no rank|no rank|superkingdom|phylum|class|order	NA	NA
817	MH-6-3_GL0097136	mmu-miR-2138	30.2	7.6	2018-01-01	Clostridiales	order	root|cellular organisms|Bacteria|Firmicutes|Clostridia|Clostridiales	no rank|no rank|superkingdom|phylum|class|order	NA	NA
819	MH-6-4_GL0008497	mmu-miR-2137	30.2	6.1	2018-01-01	Clostridiales	order	root|cellular organisms|Bacteria|Firmicutes|Clostridia|Clostridiales	no rank|no rank|superkingdom|phylum|class|order	NA	NA
826	MH-6-4_GL0107459	mmu-miR-2135	30.2	6.1	2018-01-01	Clostridiales	order	root|cellular organisms|Bacteria|Firmicutes|Clostridia|Clostridiales	no rank|no rank|superkingdom|phylum|class|order	NA	NA
827	MH-6-4_GL0108348	mmu-miR-2137	30.2	6.1	2018-01-01	Clostridiales	order	root|cellular organisms|Bacteria|Firmicutes|Clostridia|Clostridiales	no rank|no rank|superkingdom|phylum|class|order	NA	NA
832	MH-6-4_GL0162540	mmu-miR-2146	30.2	6.1	2018-01-01	Clostridiales	order	root|cellular organisms|Bacteria|Firmicutes|Clostridia|Clostridiales	no rank|no rank|superkingdom|phylum|class|order	NA	NA
833	MH-6-4_GL0166395	mmu-miR-2146	30.2	6.1	2018-01-01	Clostridiales	order	root|cellular organisms|Bacteria|Firmicutes|Clostridia|Clostridiales	no rank|no rank|superkingdom|phylum|class|order	NA	NA
838	MH-6-5_GL0084126	mmu-miR-483	30.2	7.6	2018-01-01	Clostridiales	order	root|cellular organisms|Bacteria|Firmicutes|Clostridia|Clostridiales	no rank|no rank|superkingdom|phylum|class|order	NA	NA
845	S-Fe1_GL0101909	mmu-miR-483	30.2	7.6	2018-01-01	Clostridiales	order	root|cellular organisms|Bacteria|Firmicutes|Clostridia|Clostridiales	no rank|no rank|superkingdom|phylum|class|order	NA	NA
847	S-Fe1_GL0142671	mmu-miR-194	30.2	7.6	2018-01-01	Bacteroidales	order	root|cellular organisms|Bacteria|Bacteroidetes/Chlorobi group|Bacteroidetes|Bacteroidia|Bacteroidales	no rank|no rank|superkingdom|superphylum|phylum|class|order	NA	NA
850	S-Fe1_GL0195706	mmu-miR-2137	30.2	6.1	2018-01-01	Clostridiales	order	root|cellular organisms|Bacteria|Firmicutes|Clostridia|Clostridiales	no rank|no rank|superkingdom|phylum|class|order	NA	NA
853	S-Fe10_GL0020442	mmu-miR-202-5p	30.2	6.1	2018-01-01	Clostridiales	order	root|cellular organisms|Bacteria|Firmicutes|Clostridia|Clostridiales	no rank|no rank|superkingdom|phylum|class|order	NA	NA
854	S-Fe10_GL0027629	mmu-miR-466g	30.2	6.1	2018-01-01	Bacteroidales	order	root|cellular organisms|Bacteria|Bacteroidetes/Chlorobi group|Bacteroidetes|Bacteroidia|Bacteroidales	no rank|no rank|superkingdom|superphylum|phylum|class|order	NA	NA
858	S-Fe10_GL0040167	mmu-miR-22	30.2	7.6	2018-01-01	Bacteroidales	order	root|cellular organisms|Bacteria|Bacteroidetes/Chlorobi group|Bacteroidetes|Bacteroidia|Bacteroidales	no rank|no rank|superkingdom|superphylum|phylum|class|order	NA	NA
859	S-Fe10_GL0045260	mmu-miR-710	30.2	7.6	2018-01-01	Bacteroidales	order	root|cellular organisms|Bacteria|Bacteroidetes/Chlorobi group|Bacteroidetes|Bacteroidia|Bacteroidales	no rank|no rank|superkingdom|superphylum|phylum|class|order	NA	NA
860	S-Fe10_GL0057183	mmu-let-7b	30.2	7.6	2018-01-01	Bacteroidales	order	root|cellular organisms|Bacteria|Bacteroidetes/Chlorobi group|Bacteroidetes|Bacteroidia|Bacteroidales	no rank|no rank|superkingdom|superphylum|phylum|class|order	NA	NA
863	S-Fe10_GL0118200	mmu-miR-148a	30.2	7.6	2018-01-01	Bacteroidales	order	root|cellular organisms|Bacteria|Bacteroidetes/Chlorobi group|Bacteroidetes|Bacteroidia|Bacteroidales	no rank|no rank|superkingdom|superphylum|phylum|class|order	NA	NA
864	S-Fe10_GL0140317	mmu-miR-1944	32.2	3.9	2018-01-01	Bacteroidales	order	root|cellular organisms|Bacteria|Bacteroidetes/Chlorobi group|Bacteroidetes|Bacteroidia|Bacteroidales	no rank|no rank|superkingdom|superphylum|phylum|class|order	NA	NA
866	S-Fe10_GL0181122	mmu-miR-2138	30.2	7.6	2018-01-01	Clostridiales	order	root|cellular organisms|Bacteria|Firmicutes|Clostridia|Clostridiales	no rank|no rank|superkingdom|phylum|class|order	NA	NA
868	S-Fe11_GL0005032	mmu-miR-142-5p	32.2	1.5	2018-01-01	Bacteroidales	order	root|cellular organisms|Bacteria|Bacteroidetes/Chlorobi group|Bacteroidetes|Bacteroidia|Bacteroidales	no rank|no rank|superkingdom|superphylum|phylum|class|order	NA	NA
869	S-Fe11_GL0021805	mmu-miR-194	30.2	7.6	2018-01-01	Lactobacillales	order	root|cellular organisms|Bacteria|Firmicutes|Bacilli|Lactobacillales	no rank|no rank|superkingdom|phylum|class|order	NA	NA
870	S-Fe11_GL0032355	mmu-miR-202-5p	30.2	6.1	2018-01-01	Bacteroidales	order	root|cellular organisms|Bacteria|Bacteroidetes/Chlorobi group|Bacteroidetes|Bacteroidia|Bacteroidales	no rank|no rank|superkingdom|superphylum|phylum|class|order	NA	NA
871	S-Fe11_GL0042272	Mmu-miR-2134	32.2	1.2	2018-01-01	Clostridiales	order	root|cellular organisms|Bacteria|Firmicutes|Clostridia|Clostridiales	no rank|no rank|superkingdom|phylum|class|order	NA	NA
872	S-Fe11_GL0054645	mmu-miR-483	30.2	7.6	2018-01-01	Clostridiales	order	root|cellular organisms|Bacteria|Firmicutes|Clostridia|Clostridiales	no rank|no rank|superkingdom|phylum|class|order	NA	NA
875	S-Fe11_GL0071795	mmu-let-7b	30.2	7.6	2018-01-01	Bacteroidales	order	root|cellular organisms|Bacteria|Bacteroidetes/Chlorobi group|Bacteroidetes|Bacteroidia|Bacteroidales	no rank|no rank|superkingdom|superphylum|phylum|class|order	NA	NA
878	S-Fe11_GL0095977	mmu-miR-2133	30.2	7.6	2018-01-01	Clostridiales	order	root|cellular organisms|Bacteria|Firmicutes|Clostridia|Clostridiales	no rank|no rank|superkingdom|phylum|class|order	NA	NA
879	S-Fe11_GL0106178	mmu-let-7d	34.2	0.49	2018-01-01	Clostridiales	order	root|cellular organisms|Bacteria|Firmicutes|Clostridia|Clostridiales	no rank|no rank|superkingdom|phylum|class|order	NA	NA
881	S-Fe11_GL0110253	mmu-miR-22	30.2	7.6	2018-01-01	Bacteroidales	order	root|cellular organisms|Bacteria|Bacteroidetes/Chlorobi group|Bacteroidetes|Bacteroidia|Bacteroidales	no rank|no rank|superkingdom|superphylum|phylum|class|order	NA	NA
884	S-Fe11_GL0125975	mmu-miR-483	32.2	1.9	2018-01-01	Bacteroidales	order	root|cellular organisms|Bacteria|Bacteroidetes/Chlorobi group|Bacteroidetes|Bacteroidia|Bacteroidales	no rank|no rank|superkingdom|superphylum|phylum|class|order	NA	NA
886	S-Fe11_GL0145551	mmu-let-7f	32.2	1.9	2018-01-01	Clostridiales	order	root|cellular organisms|Bacteria|Firmicutes|Clostridia|Clostridiales	no rank|no rank|superkingdom|phylum|class|order	NA	NA
891	S-Fe12_GL0139864	mmu-let-7c	30.2	7.6	2018-01-01	Clostridiales	order	root|cellular organisms|Bacteria|Firmicutes|Clostridia|Clostridiales	no rank|no rank|superkingdom|phylum|class|order	NA	NA
894	S-Fe13_GL0004290	mmu-miR-466g	30.2	6.1	2018-01-01	Bacteroidales	order	root|cellular organisms|Bacteria|Bacteroidetes/Chlorobi group|Bacteroidetes|Bacteroidia|Bacteroidales	no rank|no rank|superkingdom|superphylum|phylum|class|order	NA	NA
895	S-Fe13_GL0081678	mmu-miR-22	30.2	7.6	2018-01-01	Bacteroidales	order	root|cellular organisms|Bacteria|Bacteroidetes/Chlorobi group|Bacteroidetes|Bacteroidia|Bacteroidales	no rank|no rank|superkingdom|superphylum|phylum|class|order	NA	NA
896	S-Fe14_GL0074004	mmu-miR-21	30.2	7.6	2018-01-01	Bacteroidales	order	root|cellular organisms|Bacteria|Bacteroidetes/Chlorobi group|Bacteroidetes|Bacteroidia|Bacteroidales	no rank|no rank|superkingdom|superphylum|phylum|class|order	NA	NA
897	S-Fe14_GL0117237	mmu-let-7g	30.2	7.6	2018-01-01	Clostridiales	order	root|cellular organisms|Bacteria|Firmicutes|Clostridia|Clostridiales	no rank|no rank|superkingdom|phylum|class|order	NA	NA
900	S-Fe17_GL0108509	mmu-miR-200c	30.2	9.1	2018-01-01	Clostridiales	order	root|cellular organisms|Bacteria|Firmicutes|Clostridia|Clostridiales	no rank|no rank|superkingdom|phylum|class|order	NA	NA
903	S-Fe19_GL0111179	mmu-miR-429	34.2	0.49	2018-01-01	Clostridiales	order	root|cellular organisms|Bacteria|Firmicutes|Clostridia|Clostridiales	no rank|no rank|superkingdom|phylum|class|order	NA	NA
904	S-Fe2_GL0007779	mmu-miR-23a	30.2	6.1	2018-01-01	Desulfovibrionales	order	root|cellular organisms|Bacteria|Proteobacteria|delta/epsilon subdivisions|Deltaproteobacteria|Desulfovibrionales	no rank|no rank|superkingdom|phylum|subphylum|class|order	NA	NA
905	S-Fe2_GL0018536	mmu-miR-200b	30.2	7.6	2018-01-01	Clostridiales	order	root|cellular organisms|Bacteria|Firmicutes|Clostridia|Clostridiales	no rank|no rank|superkingdom|phylum|class|order	NA	NA
912	S-Fe2_GL0173518	mmu-miR-22	30.2	7.6	2018-01-01	Clostridiales	order	root|cellular organisms|Bacteria|Firmicutes|Clostridia|Clostridiales	no rank|no rank|superkingdom|phylum|class|order	NA	NA
913	S-Fe20_GL0001506	mmu-miR-483	30.2	7.6	2018-01-01	Clostridiales	order	root|cellular organisms|Bacteria|Firmicutes|Clostridia|Clostridiales	no rank|no rank|superkingdom|phylum|class|order	NA	NA
921	S-Fe20_GL0069286	mmu-miR-2137	32.2	1.5	2018-01-01	Clostridiales	order	root|cellular organisms|Bacteria|Firmicutes|Clostridia|Clostridiales	no rank|no rank|superkingdom|phylum|class|order	NA	NA
923	S-Fe20_GL0080968	mmu-miR-142-5p	30.2	6.1	2018-01-01	Clostridiales	order	root|cellular organisms|Bacteria|Firmicutes|Clostridia|Clostridiales	no rank|no rank|superkingdom|phylum|class|order	NA	NA
929	S-Fe20_GL0171327	mmu-miR-2146	30.2	6.1	2018-01-01	Clostridiales	order	root|cellular organisms|Bacteria|Firmicutes|Clostridia|Clostridiales	no rank|no rank|superkingdom|phylum|class|order	NA	NA
931	S-Fe20_GL0183669	mmu-miR-2133	30.2	7.6	2018-01-01	Clostridiales	order	root|cellular organisms|Bacteria|Firmicutes|Clostridia|Clostridiales	no rank|no rank|superkingdom|phylum|class|order	NA	NA
932	S-Fe20_GL0184351	mmu-miR-483	32.2	1.9	2018-01-01	Clostridiales	order	root|cellular organisms|Bacteria|Firmicutes|Clostridia|Clostridiales	no rank|no rank|superkingdom|phylum|class|order	NA	NA
934	S-Fe20_GL0189267	mmu-miR-483	30.2	7.6	2018-01-01	Fusobacteriales	order	root|cellular organisms|Bacteria|Fusobacteria|Fusobacteriia|Fusobacteriales	no rank|no rank|superkingdom|phylum|class|order	NA	NA
935	S-Fe3_GL0046015	mmu-miR-483	30.2	7.6	2018-01-01	Clostridiales	order	root|cellular organisms|Bacteria|Firmicutes|Clostridia|Clostridiales	no rank|no rank|superkingdom|phylum|class|order	NA	NA
938	S-Fe3_GL0080485	mmu-miR-2135	32.2	1.5	2018-01-01	Clostridiales	order	root|cellular organisms|Bacteria|Firmicutes|Clostridia|Clostridiales	no rank|no rank|superkingdom|phylum|class|order	NA	NA
940	S-Fe3_GL0151040	mmu-miR-142-5p	30.2	6.1	2018-01-01	Clostridiales	order	root|cellular organisms|Bacteria|Firmicutes|Clostridia|Clostridiales	no rank|no rank|superkingdom|phylum|class|order	NA	NA
941	S-Fe3_GL0154461	mmu-miR-1944	32.2	3.9	2018-01-01	Clostridiales	order	root|cellular organisms|Bacteria|Firmicutes|Clostridia|Clostridiales	no rank|no rank|superkingdom|phylum|class|order	NA	NA
948	S-Fe4_GL0070057	mmu-miR-22	30.2	7.6	2018-01-01	Clostridiales	order	root|cellular organisms|Bacteria|Firmicutes|Clostridia|Clostridiales	no rank|no rank|superkingdom|phylum|class|order	NA	NA
949	S-Fe5_GL0057004	mmu-miR-21	30.2	7.6	2018-01-01	Bacteroidales	order	root|cellular organisms|Bacteria|Bacteroidetes/Chlorobi group|Bacteroidetes|Bacteroidia|Bacteroidales	no rank|no rank|superkingdom|superphylum|phylum|class|order	NA	NA
959	S-Fe6_GL0192645	mmu-miR-22	30.2	7.6	2018-01-01	Clostridiales	order	root|cellular organisms|Bacteria|Firmicutes|Clostridia|Clostridiales	no rank|no rank|superkingdom|phylum|class|order	NA	NA
961	S-Fe7_GL0051778	mmu-miR-2132	30.2	4.6	2018-01-01	Clostridiales	order	root|cellular organisms|Bacteria|Firmicutes|Clostridia|Clostridiales	no rank|no rank|superkingdom|phylum|class|order	NA	NA
983	S-Fe9_GL0134363	mmu-miR-2146	30.2	6.1	2018-01-01	Clostridiales	order	root|cellular organisms|Bacteria|Firmicutes|Clostridia|Clostridiales	no rank|no rank|superkingdom|phylum|class|order	NA	NA
991	S-Fe9_GL0288924	mmu-miR-22	30.2	7.6	2018-01-01	Bacteroidales	order	root|cellular organisms|Bacteria|Bacteroidetes/Chlorobi group|Bacteroidetes|Bacteroidia|Bacteroidales	no rank|no rank|superkingdom|superphylum|phylum|class|order	NA	NA
1	1-1_GL0000557	mmu-miR-709	30.2	4.6	2018-01-01	Firmicutes	phylum	root|cellular organisms|Bacteria|Firmicutes	no rank|no rank|superkingdom|phylum	190304.FN0728	NOG39469
7	1-1_GL0038546	mmu-miR-429	30.2	7.6	2018-01-01	Firmicutes	phylum	root|cellular organisms|Bacteria|Firmicutes	no rank|no rank|superkingdom|phylum	324057.Pjdr2_0846	COG1472
12	1-1_GL0061928	mmu-miR-22	32.2	1.9	2018-01-01	Firmicutes	phylum	root|cellular organisms|Bacteria|Firmicutes	no rank|no rank|superkingdom|phylum	349161.Dred_2357	bactNOG60441
22	1-1_GL0109244	mmu-miR-2135	30.2	6.1	2018-01-01	Firmicutes	phylum	root|cellular organisms|Bacteria|Firmicutes	no rank|no rank|superkingdom|phylum	NA	NA
34	1-2_GL0087025	mmu-miR-483	30.2	7.6	2018-01-01	Firmicutes	phylum	root|cellular organisms|Bacteria|Firmicutes	no rank|no rank|superkingdom|phylum	NA	NA
51	1-4_GL0022328	mmu-miR-200a	30.2	7.6	2018-01-01	Firmicutes	phylum	root|cellular organisms|Bacteria|Firmicutes	no rank|no rank|superkingdom|phylum	NA	NA
58	1-5_GL0058441	mmu-miR-429	32.2	1.9	2018-01-01	Firmicutes	phylum	root|cellular organisms|Bacteria|Firmicutes	no rank|no rank|superkingdom|phylum	222523.BCE_3087	COG1680
59	1-5_GL0072145	mmu-miR-2138	32.2	1.9	2018-01-01	Firmicutes	phylum	root|cellular organisms|Bacteria|Firmicutes	no rank|no rank|superkingdom|phylum	295405.BF0228,315730.BcerKBAB4_3393	COG0463
65	1-7_GL0020195	mmu-miR-2140	32.2	1.2	2018-01-01	Bacteroidetes	phylum	root|cellular organisms|Bacteria|Bacteroidetes/Chlorobi group|Bacteroidetes	no rank|no rank|superkingdom|superphylum|phylum	485918.Cpin_6168	NOG128008
66	1-7_GL0087501	mmu-miR-2138	32.2	1.9	2018-01-01	Bacteroidetes	phylum	root|cellular organisms|Bacteria|Bacteroidetes/Chlorobi group|Bacteroidetes	no rank|no rank|superkingdom|superphylum|phylum	295405.BF0228	COG0463
97	11_GL0018079	mmu-miR-2140	30.2	4.6	2018-01-01	Firmicutes	phylum	root|cellular organisms|Bacteria|Firmicutes	no rank|no rank|superkingdom|phylum	515620.EUBELI_00100	COG2244
112	11_GL0125601	mmu-miR-483	32.2	1.9	2018-01-01	Actinobacteria	phylum	root|cellular organisms|Bacteria|Actinobacteria	no rank|no rank|superkingdom|phylum	NA	NA
118	14_GL0052461	mmu-miR-200c	32.2	2.3	2018-01-01	Firmicutes	phylum	root|cellular organisms|Bacteria|Firmicutes	no rank|no rank|superkingdom|phylum	309798.COPRO5265_1555	COG0488
121	14_GL0082608	mmu-miR-200b	30.2	7.6	2018-01-01	Firmicutes	phylum	root|cellular organisms|Bacteria|Firmicutes	no rank|no rank|superkingdom|phylum	309799.DICTH_0438	COG0438
127	14_GL0134696	mmu-miR-200b	32.2	1.9	2018-01-01	Firmicutes	phylum	root|cellular organisms|Bacteria|Firmicutes	no rank|no rank|superkingdom|phylum	357809.Cphy_2563	COG1530
142	16_GL0077195	mmu-miR-2138	30.2	7.6	2018-01-01	Firmicutes	phylum	root|cellular organisms|Bacteria|Firmicutes	no rank|no rank|superkingdom|phylum	399726.Teth514_1821	COG0564
145	16_GL0110217	mmu-miR-194	34.2	0.49	2018-01-01	Firmicutes	phylum	root|cellular organisms|Bacteria|Firmicutes	no rank|no rank|superkingdom|phylum	NA	NA
146	17_GL0014743	mmu-miR-2183	32.2	0.77	2018-01-01	Firmicutes	phylum	root|cellular organisms|Bacteria|Firmicutes	no rank|no rank|superkingdom|phylum	272564.Dhaf_1659,138119.DSY3696	COG1902
158	17_GL0158199	mmu-miR-2141	30.2	4.6	2018-01-01	Firmicutes	phylum	root|cellular organisms|Bacteria|Firmicutes	no rank|no rank|superkingdom|phylum	357809.Cphy_3524	COG0370
166	1A-dyr2-07_GL0046981	mmu-miR-466g	30.2	6.1	2018-01-01	Proteobacteria	phylum	root|cellular organisms|Bacteria|Proteobacteria	no rank|no rank|superkingdom|phylum	526222.Desal_0948	COG0841
168	1A-dyr2-07_GL0072811	mmu-let-7c	30.2	7.6	2018-01-01	Bacteroidetes	phylum	root|cellular organisms|Bacteria|Bacteroidetes/Chlorobi group|Bacteroidetes	no rank|no rank|superkingdom|superphylum|phylum	531844.FIC_01134	NOG12793
169	1A-dyr2-07_GL0072811	mmu-let-7b	32.2	1.9	2018-01-01	Bacteroidetes	phylum	root|cellular organisms|Bacteria|Bacteroidetes/Chlorobi group|Bacteroidetes	no rank|no rank|superkingdom|superphylum|phylum	531844.FIC_01134	NOG12793
172	1A-dyr4-07_GL0009085	mmu-miR-21	30.2	7.6	2018-01-01	Firmicutes	phylum	root|cellular organisms|Bacteria|Firmicutes	no rank|no rank|superkingdom|phylum	NA	NA
195	2-2_GL0034207	mmu-miR-30a	30.2	7.6	2018-01-01	Proteobacteria	phylum	root|cellular organisms|Bacteria|Proteobacteria	no rank|no rank|superkingdom|phylum	435591.BDI_0509	COG0642;COG0784
207	2-2_GL0101236	mmu-let-7c	30.2	7.6	2018-01-01	Firmicutes	phylum	root|cellular organisms|Bacteria|Firmicutes	no rank|no rank|superkingdom|phylum	326297.Sama_2184	COG0607
224	2-7_GL0032463	mmu-miR-200c	30.2	9.1	2018-01-01	Firmicutes	phylum	root|cellular organisms|Bacteria|Firmicutes	no rank|no rank|superkingdom|phylum	205921.SAK_0523	COG3711
225	2-7_GL0064871	mmu-miR-2140	32.2	1.2	2018-01-01	Bacteroidetes	phylum	root|cellular organisms|Bacteria|Bacteroidetes/Chlorobi group|Bacteroidetes	no rank|no rank|superkingdom|superphylum|phylum	485918.Cpin_6168	NOG128008
230	2-8_GL0083557	mmu-miR-2141	32.2	1.2	2018-01-01	Firmicutes	phylum	root|cellular organisms|Bacteria|Firmicutes	no rank|no rank|superkingdom|phylum	350688.Clos_2225	NOG40191
232	2-8_GL0113578	mmu-miR-483	32.2	1.9	2018-01-01	Firmicutes	phylum	root|cellular organisms|Bacteria|Firmicutes	no rank|no rank|superkingdom|phylum	357809.Cphy_3172	COG1350
235	2_GL0059235	mmu-miR-200c	30.2	9.1	2018-01-01	Firmicutes	phylum	root|cellular organisms|Bacteria|Firmicutes	no rank|no rank|superkingdom|phylum	205921.SAK_0523	COG3711;COG1762
238	2_GL0125268	mmu-miR-720	30.2	3.1	2018-01-01	Proteobacteria	phylum	root|cellular organisms|Bacteria|Proteobacteria	no rank|no rank|superkingdom|phylum	NA	NA
242	20_GL0029265	mmu-miR-466g	30.2	6.1	2018-01-01	Firmicutes	phylum	root|cellular organisms|Bacteria|Firmicutes	no rank|no rank|superkingdom|phylum	203119.Cthe_2639	COG1083
245	20_GL0084625	mmu-miR-1929	30.2	9.1	2018-01-01	Firmicutes	phylum	root|cellular organisms|Bacteria|Firmicutes	no rank|no rank|superkingdom|phylum	NA	NA
249	20_GL0137529	mmu-miR-2137	32.2	1.5	2018-01-01	Firmicutes	phylum	root|cellular organisms|Bacteria|Firmicutes	no rank|no rank|superkingdom|phylum	515619.EUBREC_0485	COG2207
250	20_GL0151082	mmu-miR-709	30.2	4.6	2018-01-01	Proteobacteria	phylum	root|cellular organisms|Bacteria|Proteobacteria	no rank|no rank|superkingdom|phylum	439235.Dalk_3976	COG5301
254	23_GL0006421	mmu-miR-30a	30.2	7.6	2018-01-01	Firmicutes	phylum	root|cellular organisms|Bacteria|Firmicutes	no rank|no rank|superkingdom|phylum	444177.Bsph_3091	COG3590
255	23_GL0040563	mmu-miR-200c	32.2	2.3	2018-01-01	Firmicutes	phylum	root|cellular organisms|Bacteria|Firmicutes	no rank|no rank|superkingdom|phylum	583346.CKR_3000,431943.CKL_3393	COG0642
257	23_GL0071298	mmu-miR-2135	30.2	6.1	2018-01-01	Firmicutes	phylum	root|cellular organisms|Bacteria|Firmicutes	no rank|no rank|superkingdom|phylum	515619.EUBREC_3000	COG1122
258	23_GL0136958	mmu-miR-202-5p	30.2	6.1	2018-01-01	Firmicutes	phylum	root|cellular organisms|Bacteria|Firmicutes	no rank|no rank|superkingdom|phylum	334413.FMG_1267	COG0488
264	26_GL0131038	mmu-miR-200a	32.2	1.9	2018-01-01	Firmicutes	phylum	root|cellular organisms|Bacteria|Firmicutes	no rank|no rank|superkingdom|phylum	515621.CLJ_0246	bactNOG55301
269	29_GL0087871	mmu-miR-804	30.2	7.6	2018-01-01	Proteobacteria	phylum	root|cellular organisms|Bacteria|Proteobacteria	no rank|no rank|superkingdom|phylum	290633.GOX2518	NOG79562
279	2A-dyr14-07_GL0021851	mmu-miR-804	30.2	7.6	2018-01-01	Firmicutes	phylum	root|cellular organisms|Bacteria|Firmicutes	no rank|no rank|superkingdom|phylum	265311.Mfl419	COG0207
281	2A-dyr14-07_GL0060037	mmu-miR-429	32.2	1.9	2018-01-01	Firmicutes	phylum	root|cellular organisms|Bacteria|Firmicutes	no rank|no rank|superkingdom|phylum	350688.Clos_1914	NOG294082
287	2A-dyr16-07_GL0046872	mmu-let-7g	36.2	0.12	2018-01-01	Firmicutes	phylum	root|cellular organisms|Bacteria|Firmicutes	no rank|no rank|superkingdom|phylum	350688.Clos_1874	NOG320815
289	2A-dyr16-07_GL0053863	mmu-miR-709	30.2	4.6	2018-01-01	Proteobacteria	phylum	root|cellular organisms|Bacteria|Proteobacteria	no rank|no rank|superkingdom|phylum	439235.Dalk_3976	COG5301
291	2A-dyr16-07_GL0089148	mmu-miR-3471	32.2	1.9	2018-01-01	Firmicutes	phylum	root|cellular organisms|Bacteria|Firmicutes	no rank|no rank|superkingdom|phylum	NA	NA
292	2B-dyr19-06_GL0008250	mmu-miR-1928	30.2	3.1	2018-01-01	Bacteroidetes	phylum	root|cellular organisms|Bacteria|Bacteroidetes/Chlorobi group|Bacteroidetes	no rank|no rank|superkingdom|superphylum|phylum	435590.BVU_0163	NOG87895
297	2B-dyr23-07_GL0055131	mmu-miR-194	30.2	7.6	2018-01-01	Firmicutes	phylum	root|cellular organisms|Bacteria|Firmicutes	no rank|no rank|superkingdom|phylum	521460.Athe_1287	NOG08142
300	3-1_GL0007800	mmu-miR-200b	32.2	1.9	2018-01-01	Firmicutes	phylum	root|cellular organisms|Bacteria|Firmicutes	no rank|no rank|superkingdom|phylum	272562.CA_C0428	COG0395
309	3-5_GL0090134	mmu-miR-429	32.2	1.9	2018-01-01	Firmicutes	phylum	root|cellular organisms|Bacteria|Firmicutes	no rank|no rank|superkingdom|phylum	203119.Cthe_2191	COG0296
314	3-6_GL0029331	mmu-miR-200c	30.2	9.1	2018-01-01	Firmicutes	phylum	root|cellular organisms|Bacteria|Firmicutes	no rank|no rank|superkingdom|phylum	394503.Ccel_1770	COG1132
321	31_GL0061872	mmu-let-7c	30.2	7.6	2018-01-01	Firmicutes	phylum	root|cellular organisms|Bacteria|Firmicutes	no rank|no rank|superkingdom|phylum	203119.Cthe_1806	firmNOG19133
323	32_GL0049962	mmu-miR-1196	32.2	1.5	2018-01-01	Firmicutes	phylum	root|cellular organisms|Bacteria|Firmicutes	no rank|no rank|superkingdom|phylum	357809.Cphy_1959	COG0392
335	35_GL0110907	mmu-miR-429	30.2	7.6	2018-01-01	Firmicutes	phylum	root|cellular organisms|Bacteria|Firmicutes	no rank|no rank|superkingdom|phylum	203119.Cthe_1658	COG0168
350	4-1_GL0063373	mmu-miR-2183	30.2	3.1	2018-01-01	Firmicutes	phylum	root|cellular organisms|Bacteria|Firmicutes	no rank|no rank|superkingdom|phylum	515621.CLJ_B3073	COG2025;COG1960;COG1773
379	4-6_GL0038151	mmu-miR-483	30.2	7.6	2018-01-01	Firmicutes	phylum	root|cellular organisms|Bacteria|Firmicutes	no rank|no rank|superkingdom|phylum	NA	NA
386	4-7_GL0089991	mmu-miR-2137	30.2	6.1	2018-01-01	Firmicutes	phylum	root|cellular organisms|Bacteria|Firmicutes	no rank|no rank|superkingdom|phylum	357809.Cphy_3452	COG0534
391	4_GL0043520	mmu-let-7c	30.2	7.6	2018-01-01	Firmicutes	phylum	root|cellular organisms|Bacteria|Firmicutes	no rank|no rank|superkingdom|phylum	203119.Cthe_1806	firmNOG19133
400	40_GL0069220	mmu-miR-22	30.2	7.6	2018-01-01	Bacteroidetes	phylum	root|cellular organisms|Bacteria|Bacteroidetes/Chlorobi group|Bacteroidetes	no rank|no rank|superkingdom|superphylum|phylum	376686.Fjoh_3118	COG3250
401	41_GL0084705	mmu-miR-30a	30.2	7.6	2018-01-01	Proteobacteria	phylum	root|cellular organisms|Bacteria|Proteobacteria	no rank|no rank|superkingdom|phylum	435591.BDI_0765	COG0642
404	47_GL0003163	mmu-miR-429	30.2	7.6	2018-01-01	Firmicutes	phylum	root|cellular organisms|Bacteria|Firmicutes	no rank|no rank|superkingdom|phylum	203119.Cthe_1635	NOG80608
406	47_GL0043126	mmu-miR-429	32.2	1.9	2018-01-01	Firmicutes	phylum	root|cellular organisms|Bacteria|Firmicutes	no rank|no rank|superkingdom|phylum	NA	NA
407	47_GL0087053	mmu-miR-2146	30.2	6.1	2018-01-01	Firmicutes	phylum	root|cellular organisms|Bacteria|Firmicutes	no rank|no rank|superkingdom|phylum	NA	NA
413	5-1_GL0060818	mmu-miR-202-5p	30.2	6.1	2018-01-01	Firmicutes	phylum	root|cellular organisms|Bacteria|Firmicutes	no rank|no rank|superkingdom|phylum	572264.BCA_5263	COG1961
415	5-3_GL0048491	mmu-miR-194	30.2	7.6	2018-01-01	Firmicutes	phylum	root|cellular organisms|Bacteria|Firmicutes	no rank|no rank|superkingdom|phylum	272562.CA_C0037	COG1192
425	5-6_GL0105431	mmu-miR-2146	34.2	0.39	2018-01-01	Firmicutes	phylum	root|cellular organisms|Bacteria|Firmicutes	no rank|no rank|superkingdom|phylum	471855.Shel_07100	COG0307
426	5-7_GL0022386	mmu-miR-709	32.2	1.2	2018-01-01	Firmicutes	phylum	root|cellular organisms|Bacteria|Firmicutes	no rank|no rank|superkingdom|phylum	NA	NA
438	5-8_GL0107573	mmu-miR-202-5p	30.2	6.1	2018-01-01	Firmicutes	phylum	root|cellular organisms|Bacteria|Firmicutes	no rank|no rank|superkingdom|phylum	357809.Cphy_1146	COG1070
439	5-8_GL0119088	mmu-miR-23a	32.2	1.5	2018-01-01	Firmicutes	phylum	root|cellular organisms|Bacteria|Firmicutes	no rank|no rank|superkingdom|phylum	NA	NA
448	54_GL0130666	mmu-let-7f	32.2	1.9	2018-01-01	Bacteroidetes	phylum	root|cellular organisms|Bacteria|Bacteroidetes/Chlorobi group|Bacteroidetes	no rank|no rank|superkingdom|superphylum|phylum	295405.BF1063,272559.BF0978	NOG322532
451	6-1_GL0058454	mmu-let-7f	30.2	7.6	2018-01-01	Firmicutes	phylum	root|cellular organisms|Bacteria|Firmicutes	no rank|no rank|superkingdom|phylum	394503.Ccel_0034	COG0707
454	6-1_GL0096433	mmu-miR-202-5p	30.2	6.1	2018-01-01	Firmicutes	phylum	root|cellular organisms|Bacteria|Firmicutes	no rank|no rank|superkingdom|phylum	NA	NA
458	6-2_GL0025601	mmu-miR-483	30.2	7.6	2018-01-01	Firmicutes	phylum	root|cellular organisms|Bacteria|Firmicutes	no rank|no rank|superkingdom|phylum	290402.Cbei_0754	COG3853
468	6-3_GL0067720	mmu-miR-1196	30.2	6.1	2018-01-01	Firmicutes	phylum	root|cellular organisms|Bacteria|Firmicutes	no rank|no rank|superkingdom|phylum	357809.Cphy_1272	NOG40800
474	6-4_GL0000996	mmu-miR-2132	30.2	4.6	2018-01-01	Firmicutes	phylum	root|cellular organisms|Bacteria|Firmicutes	no rank|no rank|superkingdom|phylum	324057.Pjdr2_4661	NOG46046
477	6-4_GL0048165	mmu-miR-23a	30.2	6.1	2018-01-01	Firmicutes	phylum	root|cellular organisms|Bacteria|Firmicutes	no rank|no rank|superkingdom|phylum	357809.Cphy_0760	COG1284
479	6-5_GL0079729	mmu-miR-3471	30.2	7.6	2018-01-01	Firmicutes	phylum	root|cellular organisms|Bacteria|Firmicutes	no rank|no rank|superkingdom|phylum	357809.Cphy_1066	COG1757
483	6-6_GL0025977	mmu-miR-202-5p	30.2	6.1	2018-01-01	Firmicutes	phylum	root|cellular organisms|Bacteria|Firmicutes	no rank|no rank|superkingdom|phylum	544556.GYMC61_1171	COG1131
493	7-1_GL0052663	mmu-miR-2133	30.2	7.6	2018-01-01	Bacteroidetes	phylum	root|cellular organisms|Bacteria|Bacteroidetes/Chlorobi group|Bacteroidetes	no rank|no rank|superkingdom|superphylum|phylum	392500.Swoo_4913	COG1115
525	7-8_GL0009575	mmu-miR-202-5p	30.2	6.1	2018-01-01	Fusobacteria	phylum	root|cellular organisms|Bacteria|Fusobacteria	no rank|no rank|superkingdom|phylum	NA	NA
529	7-8_GL0039669	mmu-miR-483	32.2	1.9	2018-01-01	Firmicutes	phylum	root|cellular organisms|Bacteria|Firmicutes	no rank|no rank|superkingdom|phylum	515619.EUBREC_2504	COG3706
532	7-8_GL0092625	mmu-miR-1224	30.2	6.1	2018-01-01	Firmicutes	phylum	root|cellular organisms|Bacteria|Firmicutes	no rank|no rank|superkingdom|phylum	323259.Mhun_2961	COG1479;COG3472
533	7-8_GL0095713	mmu-miR-1196	30.2	6.1	2018-01-01	Firmicutes	phylum	root|cellular organisms|Bacteria|Firmicutes	no rank|no rank|superkingdom|phylum	481743.GYMC10_4475	COG0395
543	8-1_GL0006287	mmu-miR-709	32.2	1.2	2018-01-01	Firmicutes	phylum	root|cellular organisms|Bacteria|Firmicutes	no rank|no rank|superkingdom|phylum	NA	NA
555	8-1_GL0134848	mmu-miR-710	30.2	7.6	2018-01-01	Firmicutes	phylum	root|cellular organisms|Bacteria|Firmicutes	no rank|no rank|superkingdom|phylum	138119.DSY0010	COG0582
562	8-3_GL0054051	mmu-miR-192	30.2	6.1	2018-01-01	Firmicutes	phylum	root|cellular organisms|Bacteria|Firmicutes	no rank|no rank|superkingdom|phylum	NA	NA
563	8-3_GL0122454	mmu-miR-709	32.2	1.2	2018-01-01	Firmicutes	phylum	root|cellular organisms|Bacteria|Firmicutes	no rank|no rank|superkingdom|phylum	515620.EUBELI_01216	COG4485
568	8-5_GL0118513	mmu-miR-709	30.2	4.6	2018-01-01	Firmicutes	phylum	root|cellular organisms|Bacteria|Firmicutes	no rank|no rank|superkingdom|phylum	444177.Bsph_3789	COG1961
569	8-6_GL0044402	mmu-miR-3471	30.2	7.6	2018-01-01	Firmicutes	phylum	root|cellular organisms|Bacteria|Firmicutes	no rank|no rank|superkingdom|phylum	360911.EAT1b_2222	COG0494
573	8-8_GL0061367	mmu-miR-804	34.2	0.49	2018-01-01	Firmicutes	phylum	root|cellular organisms|Bacteria|Firmicutes	no rank|no rank|superkingdom|phylum	286636.M6_Spy1124	COG1961
582	8_GL0126212	mmu-miR-429	30.2	7.6	2018-01-01	Firmicutes	phylum	root|cellular organisms|Bacteria|Firmicutes	no rank|no rank|superkingdom|phylum	203119.Cthe_1635	NOG80608
599	G1-2A_GL0053646	mmu-miR-1196	30.2	6.1	2018-01-01	Firmicutes	phylum	root|cellular organisms|Bacteria|Firmicutes	no rank|no rank|superkingdom|phylum	NA	NA
605	G1-3A_GL0112031	mmu-miR-202-5p	32.2	1.5	2018-01-01	Firmicutes	phylum	root|cellular organisms|Bacteria|Firmicutes	no rank|no rank|superkingdom|phylum	NA	NA
631	G1-7A_GL0036293	mmu-miR-2132	30.2	4.6	2018-01-01	Firmicutes	phylum	root|cellular organisms|Bacteria|Firmicutes	no rank|no rank|superkingdom|phylum	391165.GbCGDNIH1_1561	NOG287363
637	Group2-1A_GL0057767	mmu-miR-3471	32.2	1.9	2018-01-01	Firmicutes	phylum	root|cellular organisms|Bacteria|Firmicutes	no rank|no rank|superkingdom|phylum	289380.CPR_2158	COG2385
646	Group2-3A_GL0005144	mmu-miR-202-5p	30.2	6.1	2018-01-01	Firmicutes	phylum	root|cellular organisms|Bacteria|Firmicutes	no rank|no rank|superkingdom|phylum	357809.Cphy_3014	COG0657
650	Group2-3A_GL0042462	mmu-miR-200c	30.2	9.1	2018-01-01	Firmicutes	phylum	root|cellular organisms|Bacteria|Firmicutes	no rank|no rank|superkingdom|phylum	431943.CKL_3393,583346.CKR_3000	COG0642
654	Group2-3A_GL0055191	mmu-miR-202-5p	30.2	6.1	2018-01-01	Bacteroidetes	phylum	root|cellular organisms|Bacteria|Bacteroidetes/Chlorobi group|Bacteroidetes	no rank|no rank|superkingdom|superphylum|phylum	226186.BT_3202	COG3209
661	Group2-3A_GL0125544	mmu-miR-2146	30.2	6.1	2018-01-01	Firmicutes	phylum	root|cellular organisms|Bacteria|Firmicutes	no rank|no rank|superkingdom|phylum	471855.Shel_07100	COG0307
667	Group2-4A_GL0013460	mmu-miR-2146	30.2	6.1	2018-01-01	Firmicutes	phylum	root|cellular organisms|Bacteria|Firmicutes	no rank|no rank|superkingdom|phylum	515620.EUBELI_20087	COG3279
686	Group2-6A_GL0064726	mmu-miR-22	30.2	7.6	2018-01-01	Spirochaetes	phylum	root|cellular organisms|Bacteria|Spirochaetes	no rank|no rank|superkingdom|phylum	208963.PA14_28800	COG3177
688	Group2-6A_GL0100924	mmu-miR-2137	30.2	6.1	2018-01-01	Firmicutes	phylum	root|cellular organisms|Bacteria|Firmicutes	no rank|no rank|superkingdom|phylum	358681.BBR47_39650	COG1695
692	Group2-7A_GL0129082	mmu-miR-2146	30.2	6.1	2018-01-01	Firmicutes	phylum	root|cellular organisms|Bacteria|Firmicutes	no rank|no rank|superkingdom|phylum	NA	NA
694	Group2-7A_GL0141106	mmu-miR-1929	32.2	2.3	2018-01-01	Firmicutes	phylum	root|cellular organisms|Bacteria|Firmicutes	no rank|no rank|superkingdom|phylum	350688.Clos_1144	COG1328
699	Group2-8A_GL0025352	mmu-miR-2137	34.2	0.39	2018-01-01	Firmicutes	phylum	root|cellular organisms|Bacteria|Firmicutes	no rank|no rank|superkingdom|phylum	322710.Avin_04570,883.DvMF_2302	COG0684
704	Group2-8A_GL0095945	mmu-miR-804	30.2	7.6	2018-01-01	Firmicutes	phylum	root|cellular organisms|Bacteria|Firmicutes	no rank|no rank|superkingdom|phylum	NA	NA
713	MC-0-1_GL0025347	mmu-let-7g	32.2	1.9	2018-01-01	Firmicutes	phylum	root|cellular organisms|Bacteria|Firmicutes	no rank|no rank|superkingdom|phylum	335541.Swol_2238,335541.Swol_1745	NOG75049
714	MC-0-1_GL0025856	mmu-miR-16	30.2	7.6	2018-01-01	Bacteroidetes	phylum	root|cellular organisms|Bacteria|Bacteroidetes/Chlorobi group|Bacteroidetes	no rank|no rank|superkingdom|superphylum|phylum	226186.BT_0426	NOG87741
722	MC-0-1_GL0117944	mmu-miR-2132	30.2	4.6	2018-01-01	Bacteroidetes	phylum	root|cellular organisms|Bacteria|Bacteroidetes/Chlorobi group|Bacteroidetes	no rank|no rank|superkingdom|superphylum|phylum	NA	NA
725	MC-0-3_GL0078447	mmu-miR-2138	30.2	7.6	2018-01-01	Bacteroidetes	phylum	root|cellular organisms|Bacteria|Bacteroidetes/Chlorobi group|Bacteroidetes	no rank|no rank|superkingdom|superphylum|phylum	NA	NA
739	MC-6-1_GL0078802	mmu-miR-709	30.2	4.6	2018-01-01	Firmicutes	phylum	root|cellular organisms|Bacteria|Firmicutes	no rank|no rank|superkingdom|phylum	357809.Cphy_3025	COG2271
742	MC-6-1_GL0097687	mmu-miR-2137	30.2	6.1	2018-01-01	Firmicutes	phylum	root|cellular organisms|Bacteria|Firmicutes	no rank|no rank|superkingdom|phylum	508767.CLH_3273	COG0730
747	MC-6-2_GL0037946	mmu-miR-2140	32.2	1.2	2018-01-01	Bacteroidetes	phylum	root|cellular organisms|Bacteria|Bacteroidetes/Chlorobi group|Bacteroidetes	no rank|no rank|superkingdom|superphylum|phylum	485918.Cpin_6168	NOG128008
748	MC-6-2_GL0040193	mmu-miR-21	30.2	7.6	2018-01-01	Firmicutes	phylum	root|cellular organisms|Bacteria|Firmicutes	no rank|no rank|superkingdom|phylum	515620.EUBELI_01527	firmNOG02232
751	MC-6-2_GL0060403	mmu-miR-2138	32.2	1.9	2018-01-01	Proteobacteria	phylum	root|cellular organisms|Bacteria|Proteobacteria	no rank|no rank|superkingdom|phylum	525146.Ddes_1528	COG1951
755	MC-6-2_GL0084262	mmu-let-7g	30.2	7.6	2018-01-01	Bacteroidetes	phylum	root|cellular organisms|Bacteria|Bacteroidetes/Chlorobi group|Bacteroidetes	no rank|no rank|superkingdom|superphylum|phylum	295405.BF4129,272559.BF3942,435590.BVU_1620	NOG150937
756	MC-6-2_GL0095723	mmu-miR-200c	36.2	0.15	2018-01-01	Firmicutes	phylum	root|cellular organisms|Bacteria|Firmicutes	no rank|no rank|superkingdom|phylum	NA	NA
763	MC-6-2_GL0131776	mmu-miR-21	30.2	7.6	2018-01-01	Bacteroidetes	phylum	root|cellular organisms|Bacteria|Bacteroidetes/Chlorobi group|Bacteroidetes	no rank|no rank|superkingdom|superphylum|phylum	226186.BT_2148	COG0438
765	MC-6-2_GL0171115	mmu-miR-2137	30.2	6.1	2018-01-01	Firmicutes	phylum	root|cellular organisms|Bacteria|Firmicutes	no rank|no rank|superkingdom|phylum	357809.Cphy_2769	COG1167
767	MC-6-2_GL0183928	mmu-miR-709	32.2	1.2	2018-01-01	Firmicutes	phylum	root|cellular organisms|Bacteria|Firmicutes	no rank|no rank|superkingdom|phylum	357809.Cphy_2080	COG0860
775	MC-6-4_GL0020258	mmu-miR-2135	30.2	6.1	2018-01-01	Bacteroidetes	phylum	root|cellular organisms|Bacteria|Bacteroidetes/Chlorobi group|Bacteroidetes	no rank|no rank|superkingdom|superphylum|phylum	NA	NA
776	MC-6-4_GL0020258	mmu-miR-2138	30.2	7.6	2018-01-01	Bacteroidetes	phylum	root|cellular organisms|Bacteria|Bacteroidetes/Chlorobi group|Bacteroidetes	no rank|no rank|superkingdom|superphylum|phylum	NA	NA
787	MH-0-3_GL0086779	mmu-miR-2138	30.2	7.6	2018-01-01	Firmicutes	phylum	root|cellular organisms|Bacteria|Firmicutes	no rank|no rank|superkingdom|phylum	479436.Vpar_1326	COG0812
805	MH-6-2_GL0096654	mmu-miR-2138	32.2	1.9	2018-01-01	Firmicutes	phylum	root|cellular organisms|Bacteria|Firmicutes	no rank|no rank|superkingdom|phylum	NA	NA
834	MH-6-4_GL0172096	mmu-miR-192	30.2	6.1	2018-01-01	Firmicutes	phylum	root|cellular organisms|Bacteria|Firmicutes	no rank|no rank|superkingdom|phylum	NA	NA
837	MH-6-5_GL0062986	mmu-miR-21	30.2	7.6	2018-01-01	Firmicutes	phylum	root|cellular organisms|Bacteria|Firmicutes	no rank|no rank|superkingdom|phylum	NA	NA
849	S-Fe1_GL0182088	mmu-miR-22	30.2	7.6	2018-01-01	Firmicutes	phylum	root|cellular organisms|Bacteria|Firmicutes	no rank|no rank|superkingdom|phylum	NA	NA
857	S-Fe10_GL0039316	mmu-miR-483	30.2	7.6	2018-01-01	Firmicutes	phylum	root|cellular organisms|Bacteria|Firmicutes	no rank|no rank|superkingdom|phylum	NA	NA
867	S-Fe11_GL0003890	mmu-miR-1929	30.2	9.1	2018-01-01	Bacteroidetes	phylum	root|cellular organisms|Bacteria|Bacteroidetes/Chlorobi group|Bacteroidetes	no rank|no rank|superkingdom|superphylum|phylum	NA	NA
873	S-Fe11_GL0064012	mmu-miR-2132	30.2	4.6	2018-01-01	Bacteroidetes	phylum	root|cellular organisms|Bacteria|Bacteroidetes/Chlorobi group|Bacteroidetes	no rank|no rank|superkingdom|superphylum|phylum	NA	NA
885	S-Fe11_GL0130548	mmu-miR-483	30.2	7.6	2018-01-01	Firmicutes	phylum	root|cellular organisms|Bacteria|Firmicutes	no rank|no rank|superkingdom|phylum	NA	NA
887	S-Fe12_GL0031507	mmu-miR-22	30.2	7.6	2018-01-01	Firmicutes	phylum	root|cellular organisms|Bacteria|Firmicutes	no rank|no rank|superkingdom|phylum	NA	NA
898	S-Fe15_GL0040325	mmu-miR-1929	30.2	9.1	2018-01-01	Bacteroidetes	phylum	root|cellular organisms|Bacteria|Bacteroidetes/Chlorobi group|Bacteroidetes	no rank|no rank|superkingdom|superphylum|phylum	NA	NA
901	S-Fe17_GL0115237	mmu-miR-1929	30.2	9.1	2018-01-01	Bacteroidetes	phylum	root|cellular organisms|Bacteria|Bacteroidetes/Chlorobi group|Bacteroidetes	no rank|no rank|superkingdom|superphylum|phylum	NA	NA
925	S-Fe20_GL0120452	mmu-miR-2140	30.2	4.6	2018-01-01	Firmicutes	phylum	root|cellular organisms|Bacteria|Firmicutes	no rank|no rank|superkingdom|phylum	NA	NA
926	S-Fe20_GL0155012	mmu-let-7c	30.2	7.6	2018-01-01	Firmicutes	phylum	root|cellular organisms|Bacteria|Firmicutes	no rank|no rank|superkingdom|phylum	NA	NA
933	S-Fe20_GL0188784	mmu-miR-2137	30.2	6.1	2018-01-01	Firmicutes	phylum	root|cellular organisms|Bacteria|Firmicutes	no rank|no rank|superkingdom|phylum	NA	NA
936	S-Fe3_GL0055618	mmu-miR-483	32.2	1.9	2018-01-01	Firmicutes	phylum	root|cellular organisms|Bacteria|Firmicutes	no rank|no rank|superkingdom|phylum	NA	NA
942	S-Fe3_GL0167129	Mmu-miR-2134	30.2	4.6	2018-01-01	Firmicutes	phylum	root|cellular organisms|Bacteria|Firmicutes	no rank|no rank|superkingdom|phylum	NA	NA
951	S-Fe5_GL0122792	mmu-miR-3471	30.2	7.6	2018-01-01	Firmicutes	phylum	root|cellular organisms|Bacteria|Firmicutes	no rank|no rank|superkingdom|phylum	NA	NA
952	S-Fe6_GL0037942	mmu-miR-1196	30.2	6.1	2018-01-01	Firmicutes	phylum	root|cellular organisms|Bacteria|Firmicutes	no rank|no rank|superkingdom|phylum	NA	NA
957	S-Fe6_GL0169990	mmu-miR-2146	34.2	0.39	2018-01-01	Firmicutes	phylum	root|cellular organisms|Bacteria|Firmicutes	no rank|no rank|superkingdom|phylum	NA	NA
969	S-Fe7_GL0221026	mmu-miR-2137	30.2	6.1	2018-01-01	Firmicutes	phylum	root|cellular organisms|Bacteria|Firmicutes	no rank|no rank|superkingdom|phylum	NA	NA
975	S-Fe8_GL0018837	mmu-miR-22	32.2	1.9	2018-01-01	Firmicutes	phylum	root|cellular organisms|Bacteria|Firmicutes	no rank|no rank|superkingdom|phylum	NA	NA
976	S-Fe8_GL0018837	mmu-miR-22	32.2	1.9	2018-01-01	Firmicutes	phylum	root|cellular organisms|Bacteria|Firmicutes	no rank|no rank|superkingdom|phylum	NA	NA
978	S-Fe8_GL0217971	mmu-miR-2138	34.2	0.49	2018-01-01	Firmicutes	phylum	root|cellular organisms|Bacteria|Firmicutes	no rank|no rank|superkingdom|phylum	NA	NA
990	S-Fe9_GL0280283	mmu-miR-2132	30.2	4.6	2018-01-01	Firmicutes	phylum	root|cellular organisms|Bacteria|Firmicutes	no rank|no rank|superkingdom|phylum	NA	NA
71	1_GL0069363	mmu-miR-200c	32.2	2.3	2018-01-01	Escherichia coli	species	root|cellular organisms|Bacteria|Proteobacteria|Gammaproteobacteria|Enterobacteriales|Enterobacteriaceae|Escherichia|Escherichia coli	no rank|no rank|superkingdom|phylum|class|order|family|genus|species	199310.c0361	COG2274
78	10_GL0012378	mmu-miR-194	32.2	1.9	2018-01-01	Bacteroides vulgatus	species	root|cellular organisms|Bacteria|Bacteroidetes/Chlorobi group|Bacteroidetes|Bacteroidia|Bacteroidales|Bacteroidaceae|Bacteroides|Bacteroides vulgatus	no rank|no rank|superkingdom|superphylum|phylum|class|order|family|genus|species	435590.BVU_0263	COG3015
80	10_GL0014958	mmu-miR-709	32.2	1.2	2018-01-01	Bacteroides vulgatus	species	root|cellular organisms|Bacteria|Bacteroidetes/Chlorobi group|Bacteroidetes|Bacteroidia|Bacteroidales|Bacteroidaceae|Bacteroides|Bacteroides vulgatus	no rank|no rank|superkingdom|superphylum|phylum|class|order|family|genus|species	435590.BVU_4101	COG1194
81	10_GL0020973	mmu-miR-200b	30.2	7.6	2018-01-01	Bacteroides vulgatus	species	root|cellular organisms|Bacteria|Bacteroidetes/Chlorobi group|Bacteroidetes|Bacteroidia|Bacteroidales|Bacteroidaceae|Bacteroides|Bacteroides vulgatus	no rank|no rank|superkingdom|superphylum|phylum|class|order|family|genus|species	435590.BVU_2232	NOG69500
83	10_GL0041934	mmu-miR-22	30.2	7.6	2018-01-01	Bacteroides uniformis	species	root|cellular organisms|Bacteria|Bacteroidetes/Chlorobi group|Bacteroidetes|Bacteroidia|Bacteroidales|Bacteroidaceae|Bacteroides|Bacteroides uniformis	no rank|no rank|superkingdom|superphylum|phylum|class|order|family|genus|species	226186.BT_3091	NOG136220
91	10_GL0073986	mmu-miR-192	30.2	6.1	2018-01-01	Bacteroides dorei	species	root|cellular organisms|Bacteria|Bacteroidetes/Chlorobi group|Bacteroidetes|Bacteroidia|Bacteroidales|Bacteroidaceae|Bacteroides|Bacteroides dorei	no rank|no rank|superkingdom|superphylum|phylum|class|order|family|genus|species	NA	NA
538	7_GL0018441	mmu-miR-142-5p	30.2	6.1	2018-01-01	Bacteroides uniformis	species	root|cellular organisms|Bacteria|Bacteroidetes/Chlorobi group|Bacteroidetes|Bacteroidia|Bacteroidales|Bacteroidaceae|Bacteroides|Bacteroides uniformis	no rank|no rank|superkingdom|superphylum|phylum|class|order|family|genus|species	NA	NA
629	G1-6A_GL0080121	mmu-miR-429	30.2	7.6	2018-01-01	Bacteroides ovatus	species	root|cellular organisms|Bacteria|Bacteroidetes/Chlorobi group|Bacteroidetes|Bacteroidia|Bacteroidales|Bacteroidaceae|Bacteroides|Bacteroides ovatus	no rank|no rank|superkingdom|superphylum|phylum|class|order|family|genus|species	NA	NA
630	G1-6A_GL0094981	mmu-miR-1944	34.2	0.98	2018-01-01	Bacteroides ovatus	species	root|cellular organisms|Bacteria|Bacteroidetes/Chlorobi group|Bacteroidetes|Bacteroidia|Bacteroidales|Bacteroidaceae|Bacteroides|Bacteroides ovatus	no rank|no rank|superkingdom|superphylum|phylum|class|order|family|genus|species	226186.BT_0195	COG0584
632	G1-7A_GL0134689	mmu-miR-2138	30.2	7.6	2018-01-01	Akkermansia muciniphila	species	root|cellular organisms|Bacteria|Chlamydiae/Verrucomicrobia group|Verrucomicrobia|Verrucomicrobiae|Verrucomicrobiales|Verrucomicrobiaceae|Akkermansia|Akkermansia muciniphila	no rank|no rank|superkingdom|superphylum|phylum|class|order|family|genus|species	NA	NA
642	Group2-2A_GL0130050	mmu-miR-1929	32.2	2.3	2018-01-01	Bacteroides sp. 3_1_33FAA	species	root|cellular organisms|Bacteria|Bacteroidetes/Chlorobi group|Bacteroidetes|Bacteroidia|Bacteroidales|Bacteroidaceae|Bacteroides|Bacteroides sp. 3_1_33FAA	no rank|no rank|superkingdom|superphylum|phylum|class|order|family|genus|species	435590.BVU_1194	COG1853
11	1-1_GL0046971	mmu-miR-202-5p	30.2	6.1	2018-01-01	Bacteria	superkingdom	root|cellular organisms|Bacteria	no rank|no rank|superkingdom	351605.Gura_3514	COG5015
20	1-1_GL0098636	mmu-miR-2137	30.2	6.1	2018-01-01	Bacteria	superkingdom	root|cellular organisms|Bacteria	no rank|no rank|superkingdom	645463.CDR20291_1383,645462.CD196_1406,272563.CD1534	COG0405
27	1-1_GL0145329	Mmu-miR-2134	32.2	1.2	2018-01-01	Bacteria	superkingdom	root|cellular organisms|Bacteria	no rank|no rank|superkingdom	435591.BDI_0765	COG0642;COG0784
40	1-2_GL0129640	mmu-let-7f	30.2	7.6	2018-01-01	Bacteria	superkingdom	root|cellular organisms|Bacteria	no rank|no rank|superkingdom	NA	NA
43	1-3_GL0055653	mmu-miR-1196	32.2	1.5	2018-01-01	Eukaryota	superkingdom	root|cellular organisms|Eukaryota	no rank|no rank|superkingdom	NA	NA
44	1-3_GL0055653	mmu-miR-709	30.2	4.6	2018-01-01	Eukaryota	superkingdom	root|cellular organisms|Eukaryota	no rank|no rank|superkingdom	NA	NA
45	1-3_GL0056983	mmu-miR-2138	32.2	1.9	2018-01-01	Bacteria	superkingdom	root|cellular organisms|Bacteria	no rank|no rank|superkingdom	295405.BF0228,272559.BF0187	COG0463
61	1-6_GL0055617	mmu-miR-804	32.2	1.9	2018-01-01	Bacteria	superkingdom	root|cellular organisms|Bacteria	no rank|no rank|superkingdom	210007.SMU.1577c	NOG12793
62	1-6_GL0106790	mmu-miR-709	30.2	4.6	2018-01-01	Eukaryota	superkingdom	root|cellular organisms|Eukaryota	no rank|no rank|superkingdom	NA	NA
63	1-6_GL0106790	mmu-miR-1196	32.2	1.5	2018-01-01	Eukaryota	superkingdom	root|cellular organisms|Eukaryota	no rank|no rank|superkingdom	NA	NA
64	1-7_GL0011313	mmu-miR-2135	30.2	6.1	2018-01-01	Bacteria	superkingdom	root|cellular organisms|Bacteria	no rank|no rank|superkingdom	479437.Elen_0084,645463.CDR20291_3075,645462.CD196_3029	COG1174
69	1-8_GL0072484	mmu-miR-1196	32.2	1.5	2018-01-01	Eukaryota	superkingdom	root|cellular organisms|Eukaryota	no rank|no rank|superkingdom	NA	NA
70	1-8_GL0072484	mmu-miR-709	30.2	4.6	2018-01-01	Eukaryota	superkingdom	root|cellular organisms|Eukaryota	no rank|no rank|superkingdom	NA	NA
73	1_GL0091002	mmu-miR-200c	30.2	9.1	2018-01-01	Bacteria	superkingdom	root|cellular organisms|Bacteria	no rank|no rank|superkingdom	370438.PTH_2331	COG0765;COG0834
85	10_GL0052986	mmu-miR-202-5p	30.2	6.1	2018-01-01	Bacteria	superkingdom	root|cellular organisms|Bacteria	no rank|no rank|superkingdom	65393.PCC7424_0020	NOG85401
102	11_GL0041115	mmu-miR-200c	30.2	9.1	2018-01-01	Bacteria	superkingdom	root|cellular organisms|Bacteria	no rank|no rank|superkingdom	370438.PTH_2331	COG0765;COG0834
106	11_GL0088034	mmu-miR-2141	30.2	4.6	2018-01-01	Bacteria	superkingdom	root|cellular organisms|Bacteria	no rank|no rank|superkingdom	295405.BF2908	NOG251594
108	11_GL0091570	mmu-miR-1929	30.2	9.1	2018-01-01	Bacteria	superkingdom	root|cellular organisms|Bacteria	no rank|no rank|superkingdom	471855.Shel_28380	COG3505
116	14_GL0029438	mmu-miR-200b	30.2	7.6	2018-01-01	Bacteria	superkingdom	root|cellular organisms|Bacteria	no rank|no rank|superkingdom	272564.Dhaf_4598	bactNOG68030
119	14_GL0056486	mmu-miR-142-5p	30.2	6.1	2018-01-01	Bacteria	superkingdom	root|cellular organisms|Bacteria	no rank|no rank|superkingdom	439235.Dalk_2449	NOG85401
122	14_GL0091841	mmu-miR-2138	30.2	7.6	2018-01-01	Bacteria	superkingdom	root|cellular organisms|Bacteria	no rank|no rank|superkingdom	195103.CPF_1487	bactNOG13563
126	14_GL0130486	mmu-miR-804	32.2	1.9	2018-01-01	Bacteria	superkingdom	root|cellular organisms|Bacteria	no rank|no rank|superkingdom	210007.SMU.1577c	NOG12793
129	16_GL0001725	mmu-miR-192	30.2	6.1	2018-01-01	Bacteria	superkingdom	root|cellular organisms|Bacteria	no rank|no rank|superkingdom	123214.PERMA_1627	COG2089
131	16_GL0015838	mmu-miR-23a	30.2	6.1	2018-01-01	Bacteria	superkingdom	root|cellular organisms|Bacteria	no rank|no rank|superkingdom	59374.Fisuc_0723	COG4412
137	16_GL0046529	mmu-miR-483	30.2	7.6	2018-01-01	Bacteria	superkingdom	root|cellular organisms|Bacteria	no rank|no rank|superkingdom	481743.GYMC10_4862	COG0383
139	16_GL0057403	mmu-miR-200c	30.2	9.1	2018-01-01	Bacteria	superkingdom	root|cellular organisms|Bacteria	no rank|no rank|superkingdom	645463.CDR20291_0532,645462.CD196_0548,272563.CD0609	COG2320
141	16_GL0076618	mmu-miR-23a	34.2	0.39	2018-01-01	Bacteria	superkingdom	root|cellular organisms|Bacteria	no rank|no rank|superkingdom	479437.Elen_2576	COG1653
149	17_GL0061904	mmu-miR-22	30.2	7.6	2018-01-01	Bacteria	superkingdom	root|cellular organisms|Bacteria	no rank|no rank|superkingdom	190304.FN0400	COG4608
151	17_GL0098385	mmu-let-7d	32.2	1.9	2018-01-01	Bacteria	superkingdom	root|cellular organisms|Bacteria	no rank|no rank|superkingdom	444177.Bsph_4264	COG0747
152	17_GL0100670	mmu-miR-720	30.2	3.1	2018-01-01	Bacteria	superkingdom	root|cellular organisms|Bacteria	no rank|no rank|superkingdom	NA	NA
176	1A-dyr4-07_GL0062706	mmu-miR-148a	30.2	7.6	2018-01-01	Bacteria	superkingdom	root|cellular organisms|Bacteria	no rank|no rank|superkingdom	326427.Cagg_2712	chloNOG01692
178	1B-dyr11-07_GL0014608	mmu-miR-720	30.2	3.1	2018-01-01	Bacteria	superkingdom	root|cellular organisms|Bacteria	no rank|no rank|superkingdom	326424.FRAAL1994	actNOG12431
186	2-1_GL0033476	mmu-let-7d	30.2	7.6	2018-01-01	Bacteria	superkingdom	root|cellular organisms|Bacteria	no rank|no rank|superkingdom	326298.Suden_0240	COG1112
188	2-1_GL0050831	mmu-miR-202-5p	30.2	6.1	2018-01-01	Bacteria	superkingdom	root|cellular organisms|Bacteria	no rank|no rank|superkingdom	316275.VSAL_I3009	COG5433
189	2-1_GL0071858	mmu-miR-2138	30.2	7.6	2018-01-01	Bacteria	superkingdom	root|cellular organisms|Bacteria	no rank|no rank|superkingdom	583346.CKR_2647,431943.CKL_2997	COG0674
194	2-2_GL0022369	mmu-miR-21	30.2	7.6	2018-01-01	Bacteria	superkingdom	root|cellular organisms|Bacteria	no rank|no rank|superkingdom	203119.Cthe_2807	COG2730
201	2-2_GL0052750	mmu-miR-2141	32.2	1.2	2018-01-01	Bacteria	superkingdom	root|cellular organisms|Bacteria	no rank|no rank|superkingdom	471855.Shel_22490	COG1472
208	2-2_GL0105689	mmu-miR-2138	32.2	1.9	2018-01-01	Bacteria	superkingdom	root|cellular organisms|Bacteria	no rank|no rank|superkingdom	226900.BC5377	COG1994
209	2-2_GL0131808	mmu-miR-2183	30.2	3.1	2018-01-01	Bacteria	superkingdom	root|cellular organisms|Bacteria	no rank|no rank|superkingdom	583346.CKR_1500,431943.CKL_1615	COG3682
211	2-3_GL0072553	mmu-miR-202-5p	30.2	6.1	2018-01-01	Bacteria	superkingdom	root|cellular organisms|Bacteria	no rank|no rank|superkingdom	381764.Fnod_1597	COG1175
234	2_GL0039086	mmu-miR-23a	30.2	6.1	2018-01-01	Bacteria	superkingdom	root|cellular organisms|Bacteria	no rank|no rank|superkingdom	360107.CHAB381_0962	NOG137526
236	2_GL0073306	mmu-let-7c	32.2	1.9	2018-01-01	Bacteria	superkingdom	root|cellular organisms|Bacteria	no rank|no rank|superkingdom	NA	NA
240	20_GL0014165	mmu-miR-804	32.2	1.9	2018-01-01	Bacteria	superkingdom	root|cellular organisms|Bacteria	no rank|no rank|superkingdom	210007.SMU.1577c	NOG12793
266	28_GL0013544	mmu-miR-2141	30.2	4.6	2018-01-01	Bacteria	superkingdom	root|cellular organisms|Bacteria	no rank|no rank|superkingdom	NA	NA
268	29_GL0048313	mmu-miR-709	30.2	4.6	2018-01-01	Bacteria	superkingdom	root|cellular organisms|Bacteria	no rank|no rank|superkingdom	521095.Apar_1199	COG2103
270	29_GL0102517	mmu-miR-483	34.2	0.49	2018-01-01	Bacteria	superkingdom	root|cellular organisms|Bacteria	no rank|no rank|superkingdom	212717.CTC01144	COG1857
276	2A-dyr14-06_GL0033662	mmu-miR-378	30.2	6.1	2018-01-01	Bacteria	superkingdom	root|cellular organisms|Bacteria	no rank|no rank|superkingdom	405531.BCG9842_B1945	COG5444
288	2A-dyr16-07_GL0048670	mmu-miR-2140	30.2	4.6	2018-01-01	Bacteria	superkingdom	root|cellular organisms|Bacteria	no rank|no rank|superkingdom	485916.Dtox_3913	NOG80608
299	2B-dyr24-07_GL0043384	mmu-miR-2137	30.2	6.1	2018-01-01	Bacteria	superkingdom	root|cellular organisms|Bacteria	no rank|no rank|superkingdom	645463.CDR20291_1383,645462.CD196_1406,272563.CD1534	COG0405
301	3-1_GL0031884	mmu-miR-2138	30.2	7.6	2018-01-01	Bacteria	superkingdom	root|cellular organisms|Bacteria	no rank|no rank|superkingdom	435591.BDI_0765	COG0642;COG0784
303	3-1_GL0062931	mmu-miR-1196	30.2	6.1	2018-01-01	Bacteria	superkingdom	root|cellular organisms|Bacteria	no rank|no rank|superkingdom	NA	NA
311	3-5_GL0099453	mmu-miR-709	30.2	4.6	2018-01-01	Bacteria	superkingdom	root|cellular organisms|Bacteria	no rank|no rank|superkingdom	405955.APECO1_1	NOG18737
328	32_GL0092558	mmu-miR-804	30.2	7.6	2018-01-01	Bacteria	superkingdom	root|cellular organisms|Bacteria	no rank|no rank|superkingdom	NA	NA
345	4-1_GL0024637	mmu-miR-202-5p	30.2	6.1	2018-01-01	Bacteria	superkingdom	root|cellular organisms|Bacteria	no rank|no rank|superkingdom	351348.Maqu_1048	COG1454
364	4-3_GL0000956	mmu-miR-2141	30.2	4.6	2018-01-01	Bacteria	superkingdom	root|cellular organisms|Bacteria	no rank|no rank|superkingdom	562019.RPR_06995	bactNOG24940
367	4-3_GL0031500	mmu-miR-2146	30.2	6.1	2018-01-01	Bacteria	superkingdom	root|cellular organisms|Bacteria	no rank|no rank|superkingdom	435591.BDI_0509	COG0642;COG0784
370	4-3_GL0086963	mmu-miR-709	30.2	4.6	2018-01-01	Bacteria	superkingdom	root|cellular organisms|Bacteria	no rank|no rank|superkingdom	NA	NA
411	5-1_GL0040994	mmu-miR-709	30.2	4.6	2018-01-01	Eukaryota	superkingdom	root|cellular organisms|Eukaryota	no rank|no rank|superkingdom	NA	NA
412	5-1_GL0040994	mmu-miR-1196	32.2	1.5	2018-01-01	Eukaryota	superkingdom	root|cellular organisms|Eukaryota	no rank|no rank|superkingdom	NA	NA
416	5-3_GL0090166	mmu-miR-804	32.2	1.9	2018-01-01	Bacteria	superkingdom	root|cellular organisms|Bacteria	no rank|no rank|superkingdom	210007.SMU.1577c	NOG12793
418	5-4_GL0011165	mmu-miR-709	30.2	4.6	2018-01-01	Eukaryota	superkingdom	root|cellular organisms|Eukaryota	no rank|no rank|superkingdom	NA	NA
419	5-4_GL0011165	mmu-miR-1196	32.2	1.5	2018-01-01	Eukaryota	superkingdom	root|cellular organisms|Eukaryota	no rank|no rank|superkingdom	NA	NA
420	5-4_GL0029777	mmu-miR-429	30.2	7.6	2018-01-01	Bacteria	superkingdom	root|cellular organisms|Bacteria	no rank|no rank|superkingdom	351605.Gura_2587	COG0438
421	5-5_GL0030936	mmu-miR-2137	36.2	0.099	2018-01-01	Bacteria	superkingdom	root|cellular organisms|Bacteria	no rank|no rank|superkingdom	484021.KP1_3135,272620.KPN_02058	COG0583
422	5-5_GL0044370	mmu-miR-2137	30.2	6.1	2018-01-01	Bacteria	superkingdom	root|cellular organisms|Bacteria	no rank|no rank|superkingdom	536232.CLM_1584	COG1979
432	5-8_GL0001999	mmu-miR-2146	30.2	6.1	2018-01-01	Bacteria	superkingdom	root|cellular organisms|Bacteria	no rank|no rank|superkingdom	435591.BDI_0621	COG0642
433	5-8_GL0023131	mmu-miR-200b	32.2	1.9	2018-01-01	Bacteria	superkingdom	root|cellular organisms|Bacteria	no rank|no rank|superkingdom	521097.Coch_0559	NOG260894
435	5-8_GL0051480	mmu-miR-483	34.2	0.49	2018-01-01	Bacteria	superkingdom	root|cellular organisms|Bacteria	no rank|no rank|superkingdom	515620.EUBELI_20437	COG0642;COG0784
462	6-2_GL0049880	mmu-let-7f	32.2	1.9	2018-01-01	Bacteria	superkingdom	root|cellular organisms|Bacteria	no rank|no rank|superkingdom	585054.EFER_3822	NOG239513
466	6-2_GL0096804	mmu-miR-200c	30.2	9.1	2018-01-01	Bacteria	superkingdom	root|cellular organisms|Bacteria	no rank|no rank|superkingdom	NA	NA
467	6-3_GL0039734	mmu-miR-466g	32.2	1.5	2018-01-01	Bacteria	superkingdom	root|cellular organisms|Bacteria	no rank|no rank|superkingdom	441772.CLI_3259,536232.CLM_2923,536232.CLM_2046	COG5283
469	6-3_GL0070914	mmu-miR-1929	30.2	9.1	2018-01-01	Bacteria	superkingdom	root|cellular organisms|Bacteria	no rank|no rank|superkingdom	NA	NA
470	6-3_GL0111476	mmu-miR-21	30.2	7.6	2018-01-01	Bacteria	superkingdom	root|cellular organisms|Bacteria	no rank|no rank|superkingdom	272562.CA_C0577	COG3507
482	6-6_GL0009674	mmu-miR-378	30.2	6.1	2018-01-01	Bacteria	superkingdom	root|cellular organisms|Bacteria	no rank|no rank|superkingdom	NA	NA
491	7-1_GL0017912	mmu-miR-483	30.2	7.6	2018-01-01	Bacteria	superkingdom	root|cellular organisms|Bacteria	no rank|no rank|superkingdom	212717.CTC00098,583346.CKR_3463	COG0486
497	7-3_GL0004689	mmu-miR-194	30.2	7.6	2018-01-01	Bacteria	superkingdom	root|cellular organisms|Bacteria	no rank|no rank|superkingdom	324057.Pjdr2_4649	COG0383
501	7-4_GL0040067	mmu-miR-202-5p	32.2	1.5	2018-01-01	Bacteria	superkingdom	root|cellular organisms|Bacteria	no rank|no rank|superkingdom	84588.SYNW0439	COG0500
505	7-4_GL0068370	mmu-miR-2141	32.2	1.2	2018-01-01	Bacteria	superkingdom	root|cellular organisms|Bacteria	no rank|no rank|superkingdom	41431.PCC8801_0082,395962.Cyan8802_0080	COG0399
509	7-5_GL0032550	mmu-miR-429	32.2	1.9	2018-01-01	Bacteria	superkingdom	root|cellular organisms|Bacteria	no rank|no rank|superkingdom	203119.Cthe_2191	COG0296
511	7-5_GL0070184	mmu-miR-1944	32.2	3.9	2018-01-01	Bacteria	superkingdom	root|cellular organisms|Bacteria	no rank|no rank|superkingdom	339860.Msp_0532	COG0451
527	7-8_GL0013585	mmu-miR-1929	30.2	9.1	2018-01-01	Bacteria	superkingdom	root|cellular organisms|Bacteria	no rank|no rank|superkingdom	NA	NA
549	8-1_GL0079581	mmu-miR-1944	32.2	3.9	2018-01-01	Bacteria	superkingdom	root|cellular organisms|Bacteria	no rank|no rank|superkingdom	471223.GWCH70_1393	COG0584
552	8-1_GL0100102	mmu-miR-23a	30.2	6.1	2018-01-01	Bacteria	superkingdom	root|cellular organisms|Bacteria	no rank|no rank|superkingdom	226186.BT_1179	COG1442
558	8-2_GL0078559	mmu-miR-483	32.2	1.9	2018-01-01	Bacteria	superkingdom	root|cellular organisms|Bacteria	no rank|no rank|superkingdom	471854.Dfer_1554	COG0251
561	8-3_GL0035328	mmu-miR-192	32.2	1.5	2018-01-01	Bacteria	superkingdom	root|cellular organisms|Bacteria	no rank|no rank|superkingdom	583346.CKR_3063,431943.CKL_3474	NOG327766
574	8-8_GL0067261	mmu-miR-1196	32.2	1.5	2018-01-01	Eukaryota	superkingdom	root|cellular organisms|Eukaryota	no rank|no rank|superkingdom	NA	NA
575	8-8_GL0067261	mmu-miR-709	30.2	4.6	2018-01-01	Eukaryota	superkingdom	root|cellular organisms|Eukaryota	no rank|no rank|superkingdom	NA	NA
581	8_GL0115796	mmu-miR-2141	30.2	4.6	2018-01-01	Bacteria	superkingdom	root|cellular organisms|Bacteria	no rank|no rank|superkingdom	295405.BF2908	NOG251594
589	G1-1A_GL0029472	mmu-miR-194	30.2	7.6	2018-01-01	Bacteria	superkingdom	root|cellular organisms|Bacteria	no rank|no rank|superkingdom	NA	NA
594	G1-1A_GL0075658	mmu-miR-483	30.2	7.6	2018-01-01	Bacteria	superkingdom	root|cellular organisms|Bacteria	no rank|no rank|superkingdom	NA	NA
618	G1-5A_GL0137152	mmu-miR-483	30.2	7.6	2018-01-01	Bacteria	superkingdom	root|cellular organisms|Bacteria	no rank|no rank|superkingdom	226185.EF2248	bactNOG13397
627	G1-6A_GL0026424	mmu-miR-709	30.2	4.6	2018-01-01	Bacteria	superkingdom	root|cellular organisms|Bacteria	no rank|no rank|superkingdom	351627.Csac_1393	COG0776
647	Group2-3A_GL0029553	mmu-miR-23a	32.2	1.5	2018-01-01	Bacteria	superkingdom	root|cellular organisms|Bacteria	no rank|no rank|superkingdom	410358.Mlab_1030	COG2848
677	Group2-5A_GL0011828	mmu-miR-429	30.2	7.6	2018-01-01	Bacteria	superkingdom	root|cellular organisms|Bacteria	no rank|no rank|superkingdom	471855.Shel_14320	NOG330126
698	Group2-8A_GL0023295	mmu-miR-194	32.2	1.9	2018-01-01	Bacteria	superkingdom	root|cellular organisms|Bacteria	no rank|no rank|superkingdom	NA	NA
703	Group2-8A_GL0079134	mmu-miR-709	30.2	4.6	2018-01-01	Bacteria	superkingdom	root|cellular organisms|Bacteria	no rank|no rank|superkingdom	NA	NA
712	MC-0-1_GL0005370	mmu-miR-1944	32.2	3.9	2018-01-01	Bacteria	superkingdom	root|cellular organisms|Bacteria	no rank|no rank|superkingdom	226186.BT_0591	NOG41675
718	MC-0-1_GL0062763	mmu-miR-1196	30.2	6.1	2018-01-01	Bacteria	superkingdom	root|cellular organisms|Bacteria	no rank|no rank|superkingdom	498211.CJA_0761	COG2207
764	MC-6-2_GL0145370	mmu-miR-429	30.2	7.6	2018-01-01	Bacteria	superkingdom	root|cellular organisms|Bacteria	no rank|no rank|superkingdom	525146.Ddes_0227	NOG41617
777	MC-6-4_GL0067520	mmu-miR-483	30.2	7.6	2018-01-01	Bacteria	superkingdom	root|cellular organisms|Bacteria	no rank|no rank|superkingdom	441768.ACL_1116	COG1401
782	MC-6-5_GL0101395	mmu-miR-2137	30.2	6.1	2018-01-01	Bacteria	superkingdom	root|cellular organisms|Bacteria	no rank|no rank|superkingdom	394503.Ccel_1303	COG5337
793	MH-0-5_GL0134157	mmu-miR-709	30.2	4.6	2018-01-01	Bacteria	superkingdom	root|cellular organisms|Bacteria	no rank|no rank|superkingdom	NA	NA
794	MH-0-5_GL0134816	mmu-miR-804	30.2	7.6	2018-01-01	Bacteria	superkingdom	root|cellular organisms|Bacteria	no rank|no rank|superkingdom	360105.CCV52592_0505	COG2249
799	MH-6-1_GL0141102	mmu-miR-709	30.2	4.6	2018-01-01	Bacteria	superkingdom	root|cellular organisms|Bacteria	no rank|no rank|superkingdom	508767.CLH_1567	NOG43721
800	MH-6-2_GL0040647	mmu-miR-200c	30.2	9.1	2018-01-01	Bacteria	superkingdom	root|cellular organisms|Bacteria	no rank|no rank|superkingdom	NA	NA
801	MH-6-2_GL0059616	mmu-miR-2137	30.2	6.1	2018-01-01	Bacteria	superkingdom	root|cellular organisms|Bacteria	no rank|no rank|superkingdom	NA	NA
803	MH-6-2_GL0089071	mmu-miR-200c	30.2	9.1	2018-01-01	Bacteria	superkingdom	root|cellular organisms|Bacteria	no rank|no rank|superkingdom	NA	NA
813	MH-6-3_GL0066585	mmu-miR-709	34.2	0.29	2018-01-01	Bacteria	superkingdom	root|cellular organisms|Bacteria	no rank|no rank|superkingdom	NA	NA
816	MH-6-3_GL0075622	mmu-miR-200c	30.2	9.1	2018-01-01	Bacteria	superkingdom	root|cellular organisms|Bacteria	no rank|no rank|superkingdom	NA	NA
820	MH-6-4_GL0034980	mmu-miR-194	32.2	1.9	2018-01-01	Bacteria	superkingdom	root|cellular organisms|Bacteria	no rank|no rank|superkingdom	NA	NA
823	MH-6-4_GL0078893	mmu-miR-200c	30.2	9.1	2018-01-01	Bacteria	superkingdom	root|cellular organisms|Bacteria	no rank|no rank|superkingdom	NA	NA
825	MH-6-4_GL0103496	mmu-miR-804	32.2	1.9	2018-01-01	Bacteria	superkingdom	root|cellular organisms|Bacteria	no rank|no rank|superkingdom	NA	NA
840	MH-6-5_GL0123460	mmu-miR-202-5p	30.2	6.1	2018-01-01	Bacteria	superkingdom	root|cellular organisms|Bacteria	no rank|no rank|superkingdom	NA	NA
842	S-Fe1_GL0015965	mmu-miR-1196	30.2	6.1	2018-01-01	Bacteria	superkingdom	root|cellular organisms|Bacteria	no rank|no rank|superkingdom	NA	NA
855	S-Fe10_GL0031359	mmu-miR-200a	30.2	7.6	2018-01-01	Bacteria	superkingdom	root|cellular organisms|Bacteria	no rank|no rank|superkingdom	NA	NA
893	S-Fe12_GL0203118	mmu-miR-1929	30.2	9.1	2018-01-01	Bacteria	superkingdom	root|cellular organisms|Bacteria	no rank|no rank|superkingdom	NA	NA
902	S-Fe18_GL0087356	mmu-miR-16	30.2	7.6	2018-01-01	Bacteria	superkingdom	root|cellular organisms|Bacteria	no rank|no rank|superkingdom	NA	NA
915	S-Fe20_GL0030609	mmu-miR-22	30.2	7.6	2018-01-01	Bacteria	superkingdom	root|cellular organisms|Bacteria	no rank|no rank|superkingdom	NA	NA
917	S-Fe20_GL0053828	mmu-miR-804	30.2	7.6	2018-01-01	Bacteria	superkingdom	root|cellular organisms|Bacteria	no rank|no rank|superkingdom	NA	NA
920	S-Fe20_GL0056600	mmu-miR-27a	30.2	6.1	2018-01-01	Bacteria	superkingdom	root|cellular organisms|Bacteria	no rank|no rank|superkingdom	NA	NA
945	S-Fe3_GL0216740	mmu-miR-202-5p	32.2	1.5	2018-01-01	Bacteria	superkingdom	root|cellular organisms|Bacteria	no rank|no rank|superkingdom	NA	NA
958	S-Fe6_GL0182468	mmu-miR-22	30.2	7.6	2018-01-01	Bacteria	superkingdom	root|cellular organisms|Bacteria	no rank|no rank|superkingdom	NA	NA
960	S-Fe6_GL0212633	mmu-let-7b	30.2	7.6	2018-01-01	Bacteria	superkingdom	root|cellular organisms|Bacteria	no rank|no rank|superkingdom	NA	NA
965	S-Fe7_GL0105101	mmu-miR-378	30.2	6.1	2018-01-01	Bacteria	superkingdom	root|cellular organisms|Bacteria	no rank|no rank|superkingdom	NA	NA
973	S-Fe7_GL0289025	mmu-miR-2146	32.2	1.5	2018-01-01	Bacteria	superkingdom	root|cellular organisms|Bacteria	no rank|no rank|superkingdom	NA	NA
985	S-Fe9_GL0178081	mmu-miR-2138	30.2	7.6	2018-01-01	Bacteria	superkingdom	root|cellular organisms|Bacteria	no rank|no rank|superkingdom	NA	NA
986	S-Fe9_GL0196067	mmu-miR-22	30.2	7.6	2018-01-01	Bacteria	superkingdom	root|cellular organisms|Bacteria	no rank|no rank|superkingdom	NA	NA

## Sheet: species
	Bacterial.Gene	mirRNA	Score	E_value	date	carma3classification	class	root	b	gene	eggNOG3_annotation
71	1_GL0069363	mmu-miR-200c	32.2	2.3	2018-01-01	Escherichia coli	species	root|cellular organisms|Bacteria|Proteobacteria|Gammaproteobacteria|Enterobacteriales|Enterobacteriaceae|Escherichia|Escherichia coli	no rank|no rank|superkingdom|phylum|class|order|family|genus|species	199310.c0361	COG2274
78	10_GL0012378	mmu-miR-194	32.2	1.9	2018-01-01	Bacteroides vulgatus	species	root|cellular organisms|Bacteria|Bacteroidetes/Chlorobi group|Bacteroidetes|Bacteroidia|Bacteroidales|Bacteroidaceae|Bacteroides|Bacteroides vulgatus	no rank|no rank|superkingdom|superphylum|phylum|class|order|family|genus|species	435590.BVU_0263	COG3015
80	10_GL0014958	mmu-miR-709	32.2	1.2	2018-01-01	Bacteroides vulgatus	species	root|cellular organisms|Bacteria|Bacteroidetes/Chlorobi group|Bacteroidetes|Bacteroidia|Bacteroidales|Bacteroidaceae|Bacteroides|Bacteroides vulgatus	no rank|no rank|superkingdom|superphylum|phylum|class|order|family|genus|species	435590.BVU_4101	COG1194
81	10_GL0020973	mmu-miR-200b	30.2	7.6	2018-01-01	Bacteroides vulgatus	species	root|cellular organisms|Bacteria|Bacteroidetes/Chlorobi group|Bacteroidetes|Bacteroidia|Bacteroidales|Bacteroidaceae|Bacteroides|Bacteroides vulgatus	no rank|no rank|superkingdom|superphylum|phylum|class|order|family|genus|species	435590.BVU_2232	NOG69500
83	10_GL0041934	mmu-miR-22	30.2	7.6	2018-01-01	Bacteroides uniformis	species	root|cellular organisms|Bacteria|Bacteroidetes/Chlorobi group|Bacteroidetes|Bacteroidia|Bacteroidales|Bacteroidaceae|Bacteroides|Bacteroides uniformis	no rank|no rank|superkingdom|superphylum|phylum|class|order|family|genus|species	226186.BT_3091	NOG136220
91	10_GL0073986	mmu-miR-192	30.2	6.1	2018-01-01	Bacteroides dorei	species	root|cellular organisms|Bacteria|Bacteroidetes/Chlorobi group|Bacteroidetes|Bacteroidia|Bacteroidales|Bacteroidaceae|Bacteroides|Bacteroides dorei	no rank|no rank|superkingdom|superphylum|phylum|class|order|family|genus|species	NA	NA
538	7_GL0018441	mmu-miR-142-5p	30.2	6.1	2018-01-01	Bacteroides uniformis	species	root|cellular organisms|Bacteria|Bacteroidetes/Chlorobi group|Bacteroidetes|Bacteroidia|Bacteroidales|Bacteroidaceae|Bacteroides|Bacteroides uniformis	no rank|no rank|superkingdom|superphylum|phylum|class|order|family|genus|species	NA	NA
629	G1-6A_GL0080121	mmu-miR-429	30.2	7.6	2018-01-01	Bacteroides ovatus	species	root|cellular organisms|Bacteria|Bacteroidetes/Chlorobi group|Bacteroidetes|Bacteroidia|Bacteroidales|Bacteroidaceae|Bacteroides|Bacteroides ovatus	no rank|no rank|superkingdom|superphylum|phylum|class|order|family|genus|species	NA	NA
630	G1-6A_GL0094981	mmu-miR-1944	34.2	0.98	2018-01-01	Bacteroides ovatus	species	root|cellular organisms|Bacteria|Bacteroidetes/Chlorobi group|Bacteroidetes|Bacteroidia|Bacteroidales|Bacteroidaceae|Bacteroides|Bacteroides ovatus	no rank|no rank|superkingdom|superphylum|phylum|class|order|family|genus|species	226186.BT_0195	COG0584
632	G1-7A_GL0134689	mmu-miR-2138	30.2	7.6	2018-01-01	Akkermansia muciniphila	species	root|cellular organisms|Bacteria|Chlamydiae/Verrucomicrobia group|Verrucomicrobia|Verrucomicrobiae|Verrucomicrobiales|Verrucomicrobiaceae|Akkermansia|Akkermansia muciniphila	no rank|no rank|superkingdom|superphylum|phylum|class|order|family|genus|species	NA	NA
642	Group2-2A_GL0130050	mmu-miR-1929	32.2	2.3	2018-01-01	Bacteroides sp. 3_1_33FAA	species	root|cellular organisms|Bacteria|Bacteroidetes/Chlorobi group|Bacteroidetes|Bacteroidia|Bacteroidales|Bacteroidaceae|Bacteroides|Bacteroides sp. 3_1_33FAA	no rank|no rank|superkingdom|superphylum|phylum|class|order|family|genus|species	435590.BVU_1194	COG1853

## Sheet: genus
	Bacterial.Gene	mirRNA	Score	E_value	date	carma3classification	class	root	b	gene	eggNOG3_annotation
791	MH-0-5_GL0065017	mmu-miR-2138	30.2	7.6	2018-01-01	Agrobacterium	genus	root|cellular organisms|Bacteria|Proteobacteria|Alphaproteobacteria|Rhizobiales|Rhizobiaceae|Rhizobium/Agrobacterium group|Agrobacterium	no rank|no rank|superkingdom|phylum|class|order|family|no rank|genus	176299.Atu4671	COG0784
82	10_GL0030843	mmu-miR-21	30.2	7.6	2018-01-01	Akkermansia	genus	root|cellular organisms|Bacteria|Chlamydiae/Verrucomicrobia group|Verrucomicrobia|Verrucomicrobiae|Verrucomicrobiales|Verrucomicrobiaceae|Akkermansia	no rank|no rank|superkingdom|superphylum|phylum|class|order|family|genus	349741.Amuc_2097	NOG77418
75	10_GL0000178	mmu-miR-2146	30.2	6.1	2018-01-01	Bacteroides	genus	root|cellular organisms|Bacteria|Bacteroidetes/Chlorobi group|Bacteroidetes|Bacteroidia|Bacteroidales|Bacteroidaceae|Bacteroides	no rank|no rank|superkingdom|superphylum|phylum|class|order|family|genus	435590.BVU_2720	COG1396
86	10_GL0058468	mmu-miR-202-5p	30.2	6.1	2018-01-01	Bacteroides	genus	root|cellular organisms|Bacteria|Bacteroidetes/Chlorobi group|Bacteroidetes|Bacteroidia|Bacteroidales|Bacteroidaceae|Bacteroides	no rank|no rank|superkingdom|superphylum|phylum|class|order|family|genus	NA	NA
93	10_GL0082029	mmu-miR-1929	30.2	9.1	2018-01-01	Bacteroides	genus	root|cellular organisms|Bacteria|Bacteroidetes/Chlorobi group|Bacteroidetes|Bacteroidia|Bacteroidales|Bacteroidaceae|Bacteroides	no rank|no rank|superkingdom|superphylum|phylum|class|order|family|genus	435590.BVU_3834	NOG73940
132	16_GL0019436	mmu-miR-192	30.2	6.1	2018-01-01	Bacteroides	genus	root|cellular organisms|Bacteria|Bacteroidetes/Chlorobi group|Bacteroidetes|Bacteroidia|Bacteroidales|Bacteroidaceae|Bacteroides	no rank|no rank|superkingdom|superphylum|phylum|class|order|family|genus	NA	NA
167	1A-dyr2-07_GL0058765	mmu-miR-200b	30.2	7.6	2018-01-01	Bacteroides	genus	root|cellular organisms|Bacteria|Bacteroidetes/Chlorobi group|Bacteroidetes|Bacteroidia|Bacteroidales|Bacteroidaceae|Bacteroides	no rank|no rank|superkingdom|superphylum|phylum|class|order|family|genus	226186.BT_3324	NOG303351
171	1A-dyr3-06_GL0026955	mmu-let-7f	32.2	1.9	2018-01-01	Bacteroides	genus	root|cellular organisms|Bacteria|Bacteroidetes/Chlorobi group|Bacteroidetes|Bacteroidia|Bacteroidales|Bacteroidaceae|Bacteroides	no rank|no rank|superkingdom|superphylum|phylum|class|order|family|genus	226186.BT_1507	NOG12793
293	2B-dyr19-06_GL0040560	mmu-miR-378	30.2	6.1	2018-01-01	Bacteroides	genus	root|cellular organisms|Bacteria|Bacteroidetes/Chlorobi group|Bacteroidetes|Bacteroidia|Bacteroidales|Bacteroidaceae|Bacteroides	no rank|no rank|superkingdom|superphylum|phylum|class|order|family|genus	226186.BT_3526	NOG87866
319	31_GL0002890	mmu-miR-1928	30.2	3.1	2018-01-01	Bacteroides	genus	root|cellular organisms|Bacteria|Bacteroidetes/Chlorobi group|Bacteroidetes|Bacteroidia|Bacteroidales|Bacteroidaceae|Bacteroides	no rank|no rank|superkingdom|superphylum|phylum|class|order|family|genus	435591.BDI_1317	NOG295869
322	31_GL0093146	mmu-miR-200b	32.2	1.9	2018-01-01	Bacteroides	genus	root|cellular organisms|Bacteria|Bacteroidetes/Chlorobi group|Bacteroidetes|Bacteroidia|Bacteroidales|Bacteroidaceae|Bacteroides	no rank|no rank|superkingdom|superphylum|phylum|class|order|family|genus	376686.Fjoh_3883	COG1472
394	40_GL0058289	mmu-miR-1944	34.2	0.98	2018-01-01	Bacteroides	genus	root|cellular organisms|Bacteria|Bacteroidetes/Chlorobi group|Bacteroidetes|Bacteroidia|Bacteroidales|Bacteroidaceae|Bacteroides	no rank|no rank|superkingdom|superphylum|phylum|class|order|family|genus	226186.BT_1237	COG0642
590	G1-1A_GL0031556	mmu-miR-21	30.2	7.6	2018-01-01	Bacteroides	genus	root|cellular organisms|Bacteria|Bacteroidetes/Chlorobi group|Bacteroidetes|Bacteroidia|Bacteroidales|Bacteroidaceae|Bacteroides	no rank|no rank|superkingdom|superphylum|phylum|class|order|family|genus	NA	NA
596	G1-1A_GL0115665	mmu-miR-2146	30.2	6.1	2018-01-01	Bacteroides	genus	root|cellular organisms|Bacteria|Bacteroidetes/Chlorobi group|Bacteroidetes|Bacteroidia|Bacteroidales|Bacteroidaceae|Bacteroides	no rank|no rank|superkingdom|superphylum|phylum|class|order|family|genus	NA	NA
597	G1-1A_GL0122830	mmu-miR-148a	30.2	7.6	2018-01-01	Bacteroides	genus	root|cellular organisms|Bacteria|Bacteroidetes/Chlorobi group|Bacteroidetes|Bacteroidia|Bacteroidales|Bacteroidaceae|Bacteroides	no rank|no rank|superkingdom|superphylum|phylum|class|order|family|genus	NA	NA
602	G1-3A_GL0067200	mmu-miR-27a	30.2	6.1	2018-01-01	Bacteroides	genus	root|cellular organisms|Bacteria|Bacteroidetes/Chlorobi group|Bacteroidetes|Bacteroidia|Bacteroidales|Bacteroidaceae|Bacteroides	no rank|no rank|superkingdom|superphylum|phylum|class|order|family|genus	NA	NA
607	G1-4A_GL0011143	mmu-miR-429	32.2	1.9	2018-01-01	Bacteroides	genus	root|cellular organisms|Bacteria|Bacteroidetes/Chlorobi group|Bacteroidetes|Bacteroidia|Bacteroidales|Bacteroidaceae|Bacteroides	no rank|no rank|superkingdom|superphylum|phylum|class|order|family|genus	NA	NA
639	Group2-2A_GL0036620	mmu-miR-1929	32.2	2.3	2018-01-01	Bacteroides	genus	root|cellular organisms|Bacteria|Bacteroidetes/Chlorobi group|Bacteroidetes|Bacteroidia|Bacteroidales|Bacteroidaceae|Bacteroides	no rank|no rank|superkingdom|superphylum|phylum|class|order|family|genus	435590.BVU_1194	COG1853
648	Group2-3A_GL0032026	mmu-miR-709	30.2	4.6	2018-01-01	Bacteroides	genus	root|cellular organisms|Bacteria|Bacteroidetes/Chlorobi group|Bacteroidetes|Bacteroidia|Bacteroidales|Bacteroidaceae|Bacteroides	no rank|no rank|superkingdom|superphylum|phylum|class|order|family|genus	226186.BT_1745	NOG44765
653	Group2-3A_GL0053957	mmu-miR-22	30.2	7.6	2018-01-01	Bacteroides	genus	root|cellular organisms|Bacteria|Bacteroidetes/Chlorobi group|Bacteroidetes|Bacteroidia|Bacteroidales|Bacteroidaceae|Bacteroides	no rank|no rank|superkingdom|superphylum|phylum|class|order|family|genus	226186.BT_1734	COG5002;COG3437;COG3292
656	Group2-3A_GL0075852	mmu-miR-22	30.2	7.6	2018-01-01	Bacteroides	genus	root|cellular organisms|Bacteria|Bacteroidetes/Chlorobi group|Bacteroidetes|Bacteroidia|Bacteroidales|Bacteroidaceae|Bacteroides	no rank|no rank|superkingdom|superphylum|phylum|class|order|family|genus	445932.Emin_0880	COG1132
724	MC-0-3_GL0021673	mmu-miR-16	32.2	1.9	2018-01-01	Bacteroides	genus	root|cellular organisms|Bacteria|Bacteroidetes/Chlorobi group|Bacteroidetes|Bacteroidia|Bacteroidales|Bacteroidaceae|Bacteroides	no rank|no rank|superkingdom|superphylum|phylum|class|order|family|genus	NA	NA
757	MC-6-2_GL0103447	mmu-miR-710	32.2	1.9	2018-01-01	Bacteroides	genus	root|cellular organisms|Bacteria|Bacteroidetes/Chlorobi group|Bacteroidetes|Bacteroidia|Bacteroidales|Bacteroidaceae|Bacteroides	no rank|no rank|superkingdom|superphylum|phylum|class|order|family|genus	290340.AAur_2343	NOG121913
761	MC-6-2_GL0120423	mmu-miR-22	30.2	7.6	2018-01-01	Bacteroides	genus	root|cellular organisms|Bacteria|Bacteroidetes/Chlorobi group|Bacteroidetes|Bacteroidia|Bacteroidales|Bacteroidaceae|Bacteroides	no rank|no rank|superkingdom|superphylum|phylum|class|order|family|genus	NA	NA
788	MH-0-4_GL0050187	mmu-miR-21	30.2	7.6	2018-01-01	Bacteroides	genus	root|cellular organisms|Bacteria|Bacteroidetes/Chlorobi group|Bacteroidetes|Bacteroidia|Bacteroidales|Bacteroidaceae|Bacteroides	no rank|no rank|superkingdom|superphylum|phylum|class|order|family|genus	NA	NA
843	S-Fe1_GL0032931	Mmu-miR-2134	30.2	4.6	2018-01-01	Bacteroides	genus	root|cellular organisms|Bacteria|Bacteroidetes/Chlorobi group|Bacteroidetes|Bacteroidia|Bacteroidales|Bacteroidaceae|Bacteroides	no rank|no rank|superkingdom|superphylum|phylum|class|order|family|genus	NA	NA
844	S-Fe1_GL0066441	Mmu-miR-2134	32.2	1.2	2018-01-01	Bacteroides	genus	root|cellular organisms|Bacteria|Bacteroidetes/Chlorobi group|Bacteroidetes|Bacteroidia|Bacteroidales|Bacteroidaceae|Bacteroides	no rank|no rank|superkingdom|superphylum|phylum|class|order|family|genus	NA	NA
874	S-Fe11_GL0066351	mmu-miR-483	32.2	1.9	2018-01-01	Bacteroides	genus	root|cellular organisms|Bacteria|Bacteroidetes/Chlorobi group|Bacteroidetes|Bacteroidia|Bacteroidales|Bacteroidaceae|Bacteroides	no rank|no rank|superkingdom|superphylum|phylum|class|order|family|genus	NA	NA
876	S-Fe11_GL0080360	Mmu-miR-2134	30.2	4.6	2018-01-01	Bacteroides	genus	root|cellular organisms|Bacteria|Bacteroidetes/Chlorobi group|Bacteroidetes|Bacteroidia|Bacteroidales|Bacteroidaceae|Bacteroides	no rank|no rank|superkingdom|superphylum|phylum|class|order|family|genus	NA	NA
882	S-Fe11_GL0117154	mmu-miR-710	32.2	1.9	2018-01-01	Bacteroides	genus	root|cellular organisms|Bacteria|Bacteroidetes/Chlorobi group|Bacteroidetes|Bacteroidia|Bacteroidales|Bacteroidaceae|Bacteroides	no rank|no rank|superkingdom|superphylum|phylum|class|order|family|genus	NA	NA
883	S-Fe11_GL0118262	mmu-miR-202-5p	30.2	6.1	2018-01-01	Bacteroides	genus	root|cellular organisms|Bacteria|Bacteroidetes/Chlorobi group|Bacteroidetes|Bacteroidia|Bacteroidales|Bacteroidaceae|Bacteroides	no rank|no rank|superkingdom|superphylum|phylum|class|order|family|genus	NA	NA
134	16_GL0028882	mmu-miR-22	32.2	1.9	2018-01-01	Bilophila	genus	root|cellular organisms|Bacteria|Proteobacteria|delta/epsilon subdivisions|Deltaproteobacteria|Desulfovibrionales|Desulfovibrionaceae|Bilophila	no rank|no rank|superkingdom|phylum|subphylum|class|order|family|genus	882.DVU0534,391774.Dvul_2407	COG5557
144	16_GL0108881	mmu-miR-2135	30.2	6.1	2018-01-01	Bilophila	genus	root|cellular organisms|Bacteria|Proteobacteria|delta/epsilon subdivisions|Deltaproteobacteria|Desulfovibrionales|Desulfovibrionaceae|Bilophila	no rank|no rank|superkingdom|phylum|subphylum|class|order|family|genus	883.DvMF_0357	COG0537
159	19_GL0044950	mmu-miR-2146	30.2	6.1	2018-01-01	Bilophila	genus	root|cellular organisms|Bacteria|Proteobacteria|delta/epsilon subdivisions|Deltaproteobacteria|Desulfovibrionales|Desulfovibrionaceae|Bilophila	no rank|no rank|superkingdom|phylum|subphylum|class|order|family|genus	177437.HRM2_09120	COG5598
447	52_GL0113782	mmu-miR-483	30.2	7.6	2018-01-01	Blautia	genus	root|cellular organisms|Bacteria|Firmicutes|Clostridia|Clostridiales|Lachnospiraceae|Blautia	no rank|no rank|superkingdom|phylum|class|order|family|genus	357809.Cphy_1961	COG0688
219	2-4_GL0079996	mmu-miR-2138	30.2	7.6	2018-01-01	Butyrivibrio	genus	root|cellular organisms|Bacteria|Firmicutes|Clostridia|Clostridiales|Lachnospiraceae|Butyrivibrio	no rank|no rank|superkingdom|phylum|class|order|family|genus	357809.Cphy_0112	COG1197
371	4-4_GL0078074	mmu-miR-2137	30.2	6.1	2018-01-01	Butyrivibrio	genus	root|cellular organisms|Bacteria|Firmicutes|Clostridia|Clostridiales|Lachnospiraceae|Butyrivibrio	no rank|no rank|superkingdom|phylum|class|order|family|genus	515619.EUBREC_1742	COG0768
428	5-7_GL0070862	mmu-miR-483	30.2	7.6	2018-01-01	Butyrivibrio	genus	root|cellular organisms|Bacteria|Firmicutes|Clostridia|Clostridiales|Lachnospiraceae|Butyrivibrio	no rank|no rank|superkingdom|phylum|class|order|family|genus	272564.Dhaf_2106	COG0248
455	6-2_GL0004342	mmu-miR-148a	30.2	7.6	2018-01-01	Butyrivibrio	genus	root|cellular organisms|Bacteria|Firmicutes|Clostridia|Clostridiales|Lachnospiraceae|Butyrivibrio	no rank|no rank|superkingdom|phylum|class|order|family|genus	515619.EUBREC_1772	NOG148128
523	7-7_GL0060688	mmu-miR-709	30.2	4.6	2018-01-01	Butyrivibrio	genus	root|cellular organisms|Bacteria|Firmicutes|Clostridia|Clostridiales|Lachnospiraceae|Butyrivibrio	no rank|no rank|superkingdom|phylum|class|order|family|genus	508765.CLL_A3246	COG0463
628	G1-6A_GL0053015	mmu-miR-16	30.2	7.6	2018-01-01	Butyrivibrio	genus	root|cellular organisms|Bacteria|Firmicutes|Clostridia|Clostridiales|Lachnospiraceae|Butyrivibrio	no rank|no rank|superkingdom|phylum|class|order|family|genus	515619.EUBREC_1248	COG0207
4	1-1_GL0007390	mmu-miR-142-5p	30.2	6.1	2018-01-01	Clostridium	genus	root|cellular organisms|Bacteria|Firmicutes|Clostridia|Clostridiales|Clostridiaceae|Clostridium	no rank|no rank|superkingdom|phylum|class|order|family|genus	176299.Atu5018	NOG116426
47	1-3_GL0087789	mmu-miR-1944	32.2	3.9	2018-01-01	Clostridium	genus	root|cellular organisms|Bacteria|Firmicutes|Clostridia|Clostridiales|Clostridiaceae|Clostridium	no rank|no rank|superkingdom|phylum|class|order|family|genus	NA	NA
88	10_GL0066174	mmu-miR-142-5p	30.2	6.1	2018-01-01	Clostridium	genus	root|cellular organisms|Bacteria|Firmicutes|Clostridia|Clostridiales|Clostridiaceae|Clostridium	no rank|no rank|superkingdom|phylum|class|order|family|genus	515619.EUBREC_0165	COG1961
89	10_GL0067415	mmu-miR-483	30.2	7.6	2018-01-01	Clostridium	genus	root|cellular organisms|Bacteria|Firmicutes|Clostridia|Clostridiales|Clostridiaceae|Clostridium	no rank|no rank|superkingdom|phylum|class|order|family|genus	NA	NA
163	1A-dyr2-07_GL0021636	mmu-miR-23a	30.2	6.1	2018-01-01	Clostridium	genus	root|cellular organisms|Bacteria|Firmicutes|Clostridia|Clostridiales|Clostridiaceae|Clostridium	no rank|no rank|superkingdom|phylum|class|order|family|genus	515619.EUBREC_1242	COG0714
253	20_GL0169149	mmu-miR-483	30.2	7.6	2018-01-01	Clostridium	genus	root|cellular organisms|Bacteria|Firmicutes|Clostridia|Clostridiales|Clostridiaceae|Clostridium	no rank|no rank|superkingdom|phylum|class|order|family|genus	515620.EUBELI_00803	COG0551;COG0550
271	2A-dyr13-06_GL0004680	mmu-miR-1196	32.2	1.5	2018-01-01	Clostridium	genus	root|cellular organisms|Bacteria|Firmicutes|Clostridia|Clostridiales|Clostridiaceae|Clostridium	no rank|no rank|superkingdom|phylum|class|order|family|genus	479437.Elen_0638	COG0673
333	35_GL0040992	mmu-miR-1196	30.2	6.1	2018-01-01	Clostridium	genus	root|cellular organisms|Bacteria|Firmicutes|Clostridia|Clostridiales|Clostridiaceae|Clostridium	no rank|no rank|superkingdom|phylum|class|order|family|genus	272563.CD0460	COG0577
456	6-2_GL0008179	mmu-let-7d	30.2	7.6	2018-01-01	Clostridium	genus	root|cellular organisms|Bacteria|Firmicutes|Clostridia|Clostridiales|Clostridiaceae|Clostridium	no rank|no rank|superkingdom|phylum|class|order|family|genus	289380.CPR_0537	NOG26044
488	6-7_GL0078312	mmu-let-7d	30.2	7.6	2018-01-01	Clostridium	genus	root|cellular organisms|Bacteria|Firmicutes|Clostridia|Clostridiales|Clostridiaceae|Clostridium	no rank|no rank|superkingdom|phylum|class|order|family|genus	289380.CPR_0537	NOG26044
498	7-3_GL0015756	mmu-miR-1944	32.2	3.9	2018-01-01	Clostridium	genus	root|cellular organisms|Bacteria|Firmicutes|Clostridia|Clostridiales|Clostridiaceae|Clostridium	no rank|no rank|superkingdom|phylum|class|order|family|genus	NA	NA
539	7_GL0063442	mmu-miR-2138	32.2	1.9	2018-01-01	Clostridium	genus	root|cellular organisms|Bacteria|Firmicutes|Clostridia|Clostridiales|Clostridiaceae|Clostridium	no rank|no rank|superkingdom|phylum|class|order|family|genus	NA	NA
579	8_GL0104129	mmu-miR-429	32.2	1.9	2018-01-01	Clostridium	genus	root|cellular organisms|Bacteria|Firmicutes|Clostridia|Clostridiales|Clostridiaceae|Clostridium	no rank|no rank|superkingdom|phylum|class|order|family|genus	357809.Cphy_0065	COG1396
623	G1-5A_GL0185204	mmu-miR-16	30.2	7.6	2018-01-01	Clostridium	genus	root|cellular organisms|Bacteria|Firmicutes|Clostridia|Clostridiales|Clostridiaceae|Clostridium	no rank|no rank|superkingdom|phylum|class|order|family|genus	NA	NA
655	Group2-3A_GL0075552	mmu-miR-709	30.2	4.6	2018-01-01	Clostridium	genus	root|cellular organisms|Bacteria|Firmicutes|Clostridia|Clostridiales|Clostridiaceae|Clostridium	no rank|no rank|superkingdom|phylum|class|order|family|genus	469378.Ccur_01050	COG0419
679	Group2-5A_GL0024298	mmu-miR-23a	30.2	6.1	2018-01-01	Clostridium	genus	root|cellular organisms|Bacteria|Firmicutes|Clostridia|Clostridiales|Clostridiaceae|Clostridium	no rank|no rank|superkingdom|phylum|class|order|family|genus	481743.GYMC10_4315	NOG39127
710	Group2-8A_GL0215737	mmu-miR-200c	30.2	9.1	2018-01-01	Clostridium	genus	root|cellular organisms|Bacteria|Firmicutes|Clostridia|Clostridiales|Clostridiaceae|Clostridium	no rank|no rank|superkingdom|phylum|class|order|family|genus	205922.Pfl01_2856	COG0726
792	MH-0-5_GL0117732	mmu-miR-200c	36.2	0.15	2018-01-01	Clostridium	genus	root|cellular organisms|Bacteria|Firmicutes|Clostridia|Clostridiales|Clostridiaceae|Clostridium	no rank|no rank|superkingdom|phylum|class|order|family|genus	203119.Cthe_1373	COG3209
877	S-Fe11_GL0093182	mmu-let-7g	30.2	7.6	2018-01-01	Clostridium	genus	root|cellular organisms|Bacteria|Firmicutes|Clostridia|Clostridiales|Clostridiaceae|Clostridium	no rank|no rank|superkingdom|phylum|class|order|family|genus	NA	NA
890	S-Fe12_GL0134416	mmu-miR-16	30.2	7.6	2018-01-01	Clostridium	genus	root|cellular organisms|Bacteria|Firmicutes|Clostridia|Clostridiales|Clostridiaceae|Clostridium	no rank|no rank|superkingdom|phylum|class|order|family|genus	NA	NA
899	S-Fe16_GL0006390	mmu-miR-1944	32.2	3.9	2018-01-01	Clostridium	genus	root|cellular organisms|Bacteria|Firmicutes|Clostridia|Clostridiales|Clostridiaceae|Clostridium	no rank|no rank|superkingdom|phylum|class|order|family|genus	NA	NA
914	S-Fe20_GL0013842	mmu-miR-142-5p	30.2	6.1	2018-01-01	Clostridium	genus	root|cellular organisms|Bacteria|Firmicutes|Clostridia|Clostridiales|Clostridiaceae|Clostridium	no rank|no rank|superkingdom|phylum|class|order|family|genus	NA	NA
924	S-Fe20_GL0097563	mmu-miR-16	30.2	7.6	2018-01-01	Clostridium	genus	root|cellular organisms|Bacteria|Firmicutes|Clostridia|Clostridiales|Clostridiaceae|Clostridium	no rank|no rank|superkingdom|phylum|class|order|family|genus	NA	NA
944	S-Fe3_GL0200235	mmu-miR-21	30.2	7.6	2018-01-01	Clostridium	genus	root|cellular organisms|Bacteria|Firmicutes|Clostridia|Clostridiales|Clostridiaceae|Clostridium	no rank|no rank|superkingdom|phylum|class|order|family|genus	NA	NA
946	S-Fe3_GL0238649	mmu-miR-1224	30.2	6.1	2018-01-01	Clostridium	genus	root|cellular organisms|Bacteria|Firmicutes|Clostridia|Clostridiales|Clostridiaceae|Clostridium	no rank|no rank|superkingdom|phylum|class|order|family|genus	NA	NA
979	S-Fe9_GL0008839	mmu-miR-23a	30.2	6.1	2018-01-01	Clostridium	genus	root|cellular organisms|Bacteria|Firmicutes|Clostridia|Clostridiales|Clostridiaceae|Clostridium	no rank|no rank|superkingdom|phylum|class|order|family|genus	NA	NA
981	S-Fe9_GL0022151	mmu-miR-1196	30.2	6.1	2018-01-01	Clostridium	genus	root|cellular organisms|Bacteria|Firmicutes|Clostridia|Clostridiales|Clostridiaceae|Clostridium	no rank|no rank|superkingdom|phylum|class|order|family|genus	NA	NA
478	6-5_GL0001561	mmu-miR-200a	30.2	7.6	2018-01-01	Coprococcus	genus	root|cellular organisms|Bacteria|Firmicutes|Clostridia|Clostridiales|Lachnospiraceae|Coprococcus	no rank|no rank|superkingdom|phylum|class|order|family|genus	340099.Teth39_2055	COG1472
720	MC-0-1_GL0090534	mmu-miR-23a	30.2	6.1	2018-01-01	Desulfovibrio	genus	root|cellular organisms|Bacteria|Proteobacteria|delta/epsilon subdivisions|Deltaproteobacteria|Desulfovibrionales|Desulfovibrionaceae|Desulfovibrio	no rank|no rank|superkingdom|phylum|subphylum|class|order|family|genus	NA	NA
831	MH-6-4_GL0154172	mmu-miR-1196	30.2	6.1	2018-01-01	Desulfovibrio	genus	root|cellular organisms|Bacteria|Proteobacteria|delta/epsilon subdivisions|Deltaproteobacteria|Desulfovibrionales|Desulfovibrionaceae|Desulfovibrio	no rank|no rank|superkingdom|phylum|subphylum|class|order|family|genus	NA	NA
109	11_GL0122160	mmu-miR-2141	30.2	4.6	2018-01-01	Escherichia	genus	root|cellular organisms|Bacteria|Proteobacteria|Gammaproteobacteria|Enterobacteriales|Enterobacteriaceae|Escherichia	no rank|no rank|superkingdom|phylum|class|order|family|genus	199310.c4727	NOG242382
746	MC-6-2_GL0034648	mmu-let-7c	32.2	1.9	2018-01-01	Helicobacter	genus	root|cellular organisms|Bacteria|Proteobacteria|delta/epsilon subdivisions|Epsilonproteobacteria|Campylobacterales|Helicobacteraceae|Helicobacter	no rank|no rank|superkingdom|phylum|subphylum|class|order|family|genus	273121.WS2080	COG0176
98	11_GL0023652	mmu-miR-202-5p	30.2	6.1	2018-01-01	Lactobacillus	genus	root|cellular organisms|Bacteria|Firmicutes|Bacilli|Lactobacillales|Lactobacillaceae|Lactobacillus	no rank|no rank|superkingdom|phylum|class|order|family|genus	557436.Lreu_1518,557433.LAR_1427	NOG47971
103	11_GL0081310	mmu-miR-378	30.2	6.1	2018-01-01	Lactobacillus	genus	root|cellular organisms|Bacteria|Firmicutes|Bacilli|Lactobacillales|Lactobacillaceae|Lactobacillus	no rank|no rank|superkingdom|phylum|class|order|family|genus	272621.LBA0134	COG0765;COG0834
107	11_GL0088937	mmu-miR-21	32.2	1.9	2018-01-01	Lactobacillus	genus	root|cellular organisms|Bacteria|Firmicutes|Bacilli|Lactobacillales|Lactobacillaceae|Lactobacillus	no rank|no rank|superkingdom|phylum|class|order|family|genus	362948.LSL_0086	COG3444;COG2893
154	17_GL0137992	mmu-miR-142-5p	30.2	6.1	2018-01-01	Lactobacillus	genus	root|cellular organisms|Bacteria|Firmicutes|Bacilli|Lactobacillales|Lactobacillaceae|Lactobacillus	no rank|no rank|superkingdom|phylum|class|order|family|genus	362948.LSL_0728	COG0507
191	2-1_GL0098432	mmu-miR-22	30.2	7.6	2018-01-01	Lactobacillus	genus	root|cellular organisms|Bacteria|Firmicutes|Bacilli|Lactobacillales|Lactobacillaceae|Lactobacillus	no rank|no rank|superkingdom|phylum|class|order|family|genus	557436.Lreu_0560,557433.LAR_0543	COG0282
275	2A-dyr13-07_GL0038240	mmu-miR-22	30.2	7.6	2018-01-01	Lactobacillus	genus	root|cellular organisms|Bacteria|Firmicutes|Bacilli|Lactobacillales|Lactobacillaceae|Lactobacillus	no rank|no rank|superkingdom|phylum|class|order|family|genus	557436.Lreu_0560,557433.LAR_0543	COG0282
846	S-Fe1_GL0133598	mmu-miR-21	32.2	1.9	2018-01-01	Lactobacillus	genus	root|cellular organisms|Bacteria|Firmicutes|Bacilli|Lactobacillales|Lactobacillaceae|Lactobacillus	no rank|no rank|superkingdom|phylum|class|order|family|genus	NA	NA
174	1A-dyr4-07_GL0024720	mmu-miR-16	30.2	7.6	2018-01-01	Leuconostoc	genus	root|cellular organisms|Bacteria|Firmicutes|Bacilli|Lactobacillales|Leuconostocaceae|Leuconostoc	no rank|no rank|superkingdom|phylum|class|order|family|genus	349519.LCK_01117	NOG134458
39	1-2_GL0123918	mmu-miR-1929	30.2	9.1	2018-01-01	Marvinbryantia	genus	root|cellular organisms|Bacteria|Firmicutes|Clostridia|Clostridiales|Lachnospiraceae|Marvinbryantia	no rank|no rank|superkingdom|phylum|class|order|family|genus	471853.Bcav_3676	COG1175
461	6-2_GL0042421	mmu-miR-1929	32.2	2.3	2018-01-01	Marvinbryantia	genus	root|cellular organisms|Bacteria|Firmicutes|Clostridia|Clostridiales|Lachnospiraceae|Marvinbryantia	no rank|no rank|superkingdom|phylum|class|order|family|genus	479432.Sros_8235	COG1175
750	MC-6-2_GL0060179	mmu-miR-16	30.2	7.6	2018-01-01	Odoribacter	genus	root|cellular organisms|Bacteria|Bacteroidetes/Chlorobi group|Bacteroidetes|Bacteroidia|Bacteroidales|Porphyromonadaceae|Odoribacter	no rank|no rank|superkingdom|superphylum|phylum|class|order|family|genus	295405.BF4199,272559.BF4022	COG0050
851	S-Fe10_GL0000848	mmu-miR-16	30.2	7.6	2018-01-01	Odoribacter	genus	root|cellular organisms|Bacteria|Bacteroidetes/Chlorobi group|Bacteroidetes|Bacteroidia|Bacteroidales|Porphyromonadaceae|Odoribacter	no rank|no rank|superkingdom|superphylum|phylum|class|order|family|genus	NA	NA
338	37_GL0015672	mmu-miR-804	30.2	7.6	2018-01-01	Parabacteroides	genus	root|cellular organisms|Bacteria|Bacteroidetes/Chlorobi group|Bacteroidetes|Bacteroidia|Bacteroidales|Porphyromonadaceae|Parabacteroides	no rank|no rank|superkingdom|superphylum|phylum|class|order|family|genus	435591.BDI_0160	COG1883
135	16_GL0035169	Mmu-miR-2134	30.2	4.6	2018-01-01	Prevotella	genus	root|cellular organisms|Bacteria|Bacteroidetes/Chlorobi group|Bacteroidetes|Bacteroidia|Bacteroidales|Prevotellaceae|Prevotella	no rank|no rank|superkingdom|superphylum|phylum|class|order|family|genus	NA	NA
608	G1-4A_GL0025579	mmu-miR-148a	30.2	7.6	2018-01-01	Prevotella	genus	root|cellular organisms|Bacteria|Bacteroidetes/Chlorobi group|Bacteroidetes|Bacteroidia|Bacteroidales|Prevotellaceae|Prevotella	no rank|no rank|superkingdom|superphylum|phylum|class|order|family|genus	NA	NA
210	2-2_GL0151876	mmu-miR-142-5p	30.2	6.1	2018-01-01	Ruminococcus	genus	root|cellular organisms|Bacteria|Firmicutes|Clostridia|Clostridiales|Ruminococcaceae|Ruminococcus	no rank|no rank|superkingdom|phylum|class|order|family|genus	552526.Sez_1286	COG3201
179	1B-dyr12-07_GL0019099	mmu-miR-27a	30.2	6.1	2018-01-01	Weissella	genus	root|cellular organisms|Bacteria|Firmicutes|Bacilli|Lactobacillales|Leuconostocaceae|Weissella	no rank|no rank|superkingdom|phylum|class|order|family|genus	203120.LEUM_0001	COG0593
180	1B-dyr12-07_GL0034929	mmu-miR-466g	30.2	6.1	2018-01-01	Weissella	genus	root|cellular organisms|Bacteria|Firmicutes|Bacilli|Lactobacillales|Leuconostocaceae|Weissella	no rank|no rank|superkingdom|phylum|class|order|family|genus	203120.LEUM_1772	COG0561

## Sheet: family
	Bacterial.Gene	mirRNA	Score	E_value	date	carma3classification	class	root	b	gene	eggNOG3_annotation
6	1-1_GL0029219	mmu-miR-202-5p	34.2	0.39	2018-01-01	Lachnospiraceae	family	root|cellular organisms|Bacteria|Firmicutes|Clostridia|Clostridiales|Lachnospiraceae	no rank|no rank|superkingdom|phylum|class|order|family	515619.EUBREC_1747	COG4100
52	1-4_GL0058800	mmu-miR-2138	30.2	7.6	2018-01-01	Peptostreptococcaceae	family	root|cellular organisms|Bacteria|Firmicutes|Clostridia|Clostridiales|Peptostreptococcaceae	no rank|no rank|superkingdom|phylum|class|order|family	645463.CDR20291_2757,645462.CD196_2710	COG0577
55	1-5_GL0001584	mmu-miR-1224	30.2	6.1	2018-01-01	Lachnospiraceae	family	root|cellular organisms|Bacteria|Firmicutes|Clostridia|Clostridiales|Lachnospiraceae	no rank|no rank|superkingdom|phylum|class|order|family	515619.EUBREC_1002	NOG74656
68	1-8_GL0032482	mmu-miR-1224	30.2	6.1	2018-01-01	Lachnospiraceae	family	root|cellular organisms|Bacteria|Firmicutes|Clostridia|Clostridiales|Lachnospiraceae	no rank|no rank|superkingdom|phylum|class|order|family	515619.EUBREC_1002	NOG74656
76	10_GL0003261	mmu-miR-483	32.2	1.9	2018-01-01	Lachnospiraceae	family	root|cellular organisms|Bacteria|Firmicutes|Clostridia|Clostridiales|Lachnospiraceae	no rank|no rank|superkingdom|phylum|class|order|family	357809.Cphy_2565	COG1032
95	10_GL0099958	mmu-miR-21	30.2	7.6	2018-01-01	Veillonellaceae	family	root|cellular organisms|Bacteria|Firmicutes|Negativicutes|Selenomonadales|Veillonellaceae	no rank|no rank|superkingdom|phylum|class|order|family	536232.CLM_2299	NOG277783
99	11_GL0024125	mmu-miR-709	34.2	0.29	2018-01-01	Lachnospiraceae	family	root|cellular organisms|Bacteria|Firmicutes|Clostridia|Clostridiales|Lachnospiraceae	no rank|no rank|superkingdom|phylum|class|order|family	357809.Cphy_3512	COG3773
104	11_GL0081831	mmu-miR-22	30.2	7.6	2018-01-01	Enterobacteriaceae	family	root|cellular organisms|Bacteria|Proteobacteria|Gammaproteobacteria|Enterobacteriales|Enterobacteriaceae	no rank|no rank|superkingdom|phylum|class|order|family	595496.BWG_2805,585397.ECED1_3763,585396.ECO111_3921,585395.ECO103_3844,585057.ECIAI39_3596,585056.ECUMN_3579,585055.EC55989_3513,585035.ECS88_3491,585034.ECIAI1_3245,574521.E2348C_3388,573235.ECO26_4202,544404.ECSP_4069,511145.b3095,481805.EcolC_0601,469008.ECBD_0644,444450.ECH74115_4410,439855.EcSMS35_3393,413997.ECB_02964,409438.ECSE_3380,405955.APECO1_3324,386585.ECs3977,373384.SFV_3139,36410…	COG0586
117	14_GL0040053	mmu-miR-709	30.2	4.6	2018-01-01	Lachnospiraceae	family	root|cellular organisms|Bacteria|Firmicutes|Clostridia|Clostridiales|Lachnospiraceae	no rank|no rank|superkingdom|phylum|class|order|family	357809.Cphy_3512	COG3773
120	14_GL0068582	mmu-miR-142-5p	30.2	6.1	2018-01-01	Eubacteriaceae	family	root|cellular organisms|Bacteria|Firmicutes|Clostridia|Clostridiales|Eubacteriaceae	no rank|no rank|superkingdom|phylum|class|order|family	334390.LAF_1405	COG0463
143	16_GL0106260	mmu-miR-2138	36.2	0.12	2018-01-01	Desulfovibrionaceae	family	root|cellular organisms|Bacteria|Proteobacteria|delta/epsilon subdivisions|Deltaproteobacteria|Desulfovibrionales|Desulfovibrionaceae	no rank|no rank|superkingdom|phylum|subphylum|class|order|family	883.DvMF_3162	COG2840
155	17_GL0139552	mmu-miR-2141	30.2	4.6	2018-01-01	Lachnospiraceae	family	root|cellular organisms|Bacteria|Firmicutes|Clostridia|Clostridiales|Lachnospiraceae	no rank|no rank|superkingdom|phylum|class|order|family	515620.EUBELI_20058	COG4905
181	1B-dyr7-07_GL0009221	mmu-miR-483	32.2	1.9	2018-01-01	Clostridiaceae	family	root|cellular organisms|Bacteria|Firmicutes|Clostridia|Clostridiales|Clostridiaceae	no rank|no rank|superkingdom|phylum|class|order|family	515619.EUBREC_3269	COG0569
183	2-1_GL0005634	mmu-miR-192	30.2	6.1	2018-01-01	Lachnospiraceae	family	root|cellular organisms|Bacteria|Firmicutes|Clostridia|Clostridiales|Lachnospiraceae	no rank|no rank|superkingdom|phylum|class|order|family	290402.Cbei_2891	COG1501
185	2-1_GL0021529	mmu-miR-200c	30.2	9.1	2018-01-01	Lachnospiraceae	family	root|cellular organisms|Bacteria|Firmicutes|Clostridia|Clostridiales|Lachnospiraceae	no rank|no rank|superkingdom|phylum|class|order|family	293826.Amet_4742	COG0395
187	2-1_GL0037817	mmu-miR-202-5p	30.2	6.1	2018-01-01	Erysipelotrichaceae	family	root|cellular organisms|Bacteria|Firmicutes|Erysipelotrichia|Erysipelotrichales|Erysipelotrichaceae	no rank|no rank|superkingdom|phylum|class|order|family	315750.BPUM_2566	COG0587
193	2-2_GL0017168	mmu-miR-709	32.2	1.2	2018-01-01	Lachnospiraceae	family	root|cellular organisms|Bacteria|Firmicutes|Clostridia|Clostridiales|Lachnospiraceae	no rank|no rank|superkingdom|phylum|class|order|family	190192.MK1306	arCOG01403
197	2-2_GL0039493	mmu-miR-709	30.2	4.6	2018-01-01	Eubacteriaceae	family	root|cellular organisms|Bacteria|Firmicutes|Clostridia|Clostridiales|Eubacteriaceae	no rank|no rank|superkingdom|phylum|class|order|family	515619.EUBREC_2109	NOG12793
217	2-4_GL0067817	mmu-miR-1196	30.2	6.1	2018-01-01	Lachnospiraceae	family	root|cellular organisms|Bacteria|Firmicutes|Clostridia|Clostridiales|Lachnospiraceae	no rank|no rank|superkingdom|phylum|class|order|family	357809.Cphy_3512	COG3773
218	2-4_GL0067817	mmu-miR-709	30.2	4.6	2018-01-01	Lachnospiraceae	family	root|cellular organisms|Bacteria|Firmicutes|Clostridia|Clostridiales|Lachnospiraceae	no rank|no rank|superkingdom|phylum|class|order|family	357809.Cphy_3512	COG3773
229	2-8_GL0021975	mmu-miR-2138	32.2	1.9	2018-01-01	Lachnospiraceae	family	root|cellular organisms|Bacteria|Firmicutes|Clostridia|Clostridiales|Lachnospiraceae	no rank|no rank|superkingdom|phylum|class|order|family	388919.SSA_0897	COG0642
244	20_GL0067514	mmu-miR-483	30.2	7.6	2018-01-01	Clostridiaceae	family	root|cellular organisms|Bacteria|Firmicutes|Clostridia|Clostridiales|Clostridiaceae	no rank|no rank|superkingdom|phylum|class|order|family	293826.Amet_0285	COG0443
246	20_GL0094234	mmu-miR-2141	30.2	4.6	2018-01-01	Lachnospiraceae	family	root|cellular organisms|Bacteria|Firmicutes|Clostridia|Clostridiales|Lachnospiraceae	no rank|no rank|superkingdom|phylum|class|order|family	515620.EUBELI_01135	COG3580
252	20_GL0161366	mmu-miR-709	30.2	4.6	2018-01-01	Lachnospiraceae	family	root|cellular organisms|Bacteria|Firmicutes|Clostridia|Clostridiales|Lachnospiraceae	no rank|no rank|superkingdom|phylum|class|order|family	471855.Shel_22870	COG2308
272	2A-dyr13-06_GL0013439	mmu-let-7c	30.2	7.6	2018-01-01	Porphyromonadaceae	family	root|cellular organisms|Bacteria|Bacteroidetes/Chlorobi group|Bacteroidetes|Bacteroidia|Bacteroidales|Porphyromonadaceae	no rank|no rank|superkingdom|superphylum|phylum|class|order|family	NA	NA
273	2A-dyr13-06_GL0013439	mmu-let-7b	32.2	1.9	2018-01-01	Porphyromonadaceae	family	root|cellular organisms|Bacteria|Bacteroidetes/Chlorobi group|Bacteroidetes|Bacteroidia|Bacteroidales|Porphyromonadaceae	no rank|no rank|superkingdom|superphylum|phylum|class|order|family	NA	NA
277	2A-dyr14-07_GL0001188	mmu-miR-2140	30.2	4.6	2018-01-01	Staphylococcaceae	family	root|cellular organisms|Bacteria|Firmicutes|Bacilli|Bacillales|Staphylococcaceae	no rank|no rank|superkingdom|phylum|class|order|family	342451.SSP0724	COG1109
280	2A-dyr14-07_GL0050053	mmu-miR-466g	30.2	6.1	2018-01-01	Lachnospiraceae	family	root|cellular organisms|Bacteria|Firmicutes|Clostridia|Clostridiales|Lachnospiraceae	no rank|no rank|superkingdom|phylum|class|order|family	NA	NA
285	2A-dyr16-07_GL0011735	mmu-let-7f	30.2	7.6	2018-01-01	Erysipelotrichaceae	family	root|cellular organisms|Bacteria|Firmicutes|Erysipelotrichia|Erysipelotrichales|Erysipelotrichaceae	no rank|no rank|superkingdom|phylum|class|order|family	NA	NA
290	2A-dyr16-07_GL0060836	mmu-miR-27a	30.2	6.1	2018-01-01	Streptococcaceae	family	root|cellular organisms|Bacteria|Firmicutes|Bacilli|Lactobacillales|Streptococcaceae	no rank|no rank|superkingdom|phylum|class|order|family	NA	NA
305	3-3_GL0093412	mmu-miR-202-5p	30.2	6.1	2018-01-01	Eubacteriaceae	family	root|cellular organisms|Bacteria|Firmicutes|Clostridia|Clostridiales|Eubacteriaceae	no rank|no rank|superkingdom|phylum|class|order|family	NA	NA
307	3-5_GL0083363	mmu-miR-483	32.2	1.9	2018-01-01	Lachnospiraceae	family	root|cellular organisms|Bacteria|Firmicutes|Clostridia|Clostridiales|Lachnospiraceae	no rank|no rank|superkingdom|phylum|class|order|family	NA	NA
313	3-6_GL0026195	mmu-let-7g	32.2	1.9	2018-01-01	Lachnospiraceae	family	root|cellular organisms|Bacteria|Firmicutes|Clostridia|Clostridiales|Lachnospiraceae	no rank|no rank|superkingdom|phylum|class|order|family	NA	NA
329	32_GL0096183	mmu-miR-2138	30.2	7.6	2018-01-01	Lachnospiraceae	family	root|cellular organisms|Bacteria|Firmicutes|Clostridia|Clostridiales|Lachnospiraceae	no rank|no rank|superkingdom|phylum|class|order|family	357809.Cphy_3828	COG2755
330	32_GL0136972	mmu-let-7f	32.2	1.9	2018-01-01	Bacillaceae	family	root|cellular organisms|Bacteria|Firmicutes|Bacilli|Bacillales|Bacillaceae	no rank|no rank|superkingdom|phylum|class|order|family	544556.GYMC61_0286	COG0286
331	34_GL0008342	mmu-miR-429	30.2	7.6	2018-01-01	Lachnospiraceae	family	root|cellular organisms|Bacteria|Firmicutes|Clostridia|Clostridiales|Lachnospiraceae	no rank|no rank|superkingdom|phylum|class|order|family	515619.EUBREC_2598	bactNOG00060
334	35_GL0053374	mmu-miR-709	30.2	4.6	2018-01-01	Lachnospiraceae	family	root|cellular organisms|Bacteria|Firmicutes|Clostridia|Clostridiales|Lachnospiraceae	no rank|no rank|superkingdom|phylum|class|order|family	471855.Shel_22960	COG5279
349	4-1_GL0059215	mmu-miR-483	30.2	7.6	2018-01-01	Lachnospiraceae	family	root|cellular organisms|Bacteria|Firmicutes|Clostridia|Clostridiales|Lachnospiraceae	no rank|no rank|superkingdom|phylum|class|order|family	NA	NA
352	4-1_GL0071076	Mmu-miR-2134	32.2	1.2	2018-01-01	Lachnospiraceae	family	root|cellular organisms|Bacteria|Firmicutes|Clostridia|Clostridiales|Lachnospiraceae	no rank|no rank|superkingdom|phylum|class|order|family	515619.EUBREC_0660	NOG40981
362	4-2_GL0122672	mmu-miR-709	30.2	4.6	2018-01-01	Lachnospiraceae	family	root|cellular organisms|Bacteria|Firmicutes|Clostridia|Clostridiales|Lachnospiraceae	no rank|no rank|superkingdom|phylum|class|order|family	272621.LBA1473	NOG10735
375	4-5_GL0110163	mmu-miR-21	30.2	7.6	2018-01-01	Lachnospiraceae	family	root|cellular organisms|Bacteria|Firmicutes|Clostridia|Clostridiales|Lachnospiraceae	no rank|no rank|superkingdom|phylum|class|order|family	515619.EUBREC_0028	NOG12793
378	4-6_GL0037642	mmu-miR-2138	30.2	7.6	2018-01-01	Lachnospiraceae	family	root|cellular organisms|Bacteria|Firmicutes|Clostridia|Clostridiales|Lachnospiraceae	no rank|no rank|superkingdom|phylum|class|order|family	441768.ACL_1410	COG1653
388	4-8_GL0089861	mmu-let-7g	32.2	1.9	2018-01-01	Lachnospiraceae	family	root|cellular organisms|Bacteria|Firmicutes|Clostridia|Clostridiales|Lachnospiraceae	no rank|no rank|superkingdom|phylum|class|order|family	335541.Swol_2238,335541.Swol_1745	NOG75049
403	43_GL0095166	mmu-miR-429	30.2	7.6	2018-01-01	Lachnospiraceae	family	root|cellular organisms|Bacteria|Firmicutes|Clostridia|Clostridiales|Lachnospiraceae	no rank|no rank|superkingdom|phylum|class|order|family	481743.GYMC10_2829	NOG04067
409	5-1_GL0018177	mmu-miR-22	34.2	0.49	2018-01-01	Lachnospiraceae	family	root|cellular organisms|Bacteria|Firmicutes|Clostridia|Clostridiales|Lachnospiraceae	no rank|no rank|superkingdom|phylum|class|order|family	515619.EUBREC_2205	COG0497
429	5-7_GL0090699	mmu-miR-2146	30.2	6.1	2018-01-01	Lachnospiraceae	family	root|cellular organisms|Bacteria|Firmicutes|Clostridia|Clostridiales|Lachnospiraceae	no rank|no rank|superkingdom|phylum|class|order|family	645463.CDR20291_2751,645462.CD196_2704,272563.CD2860	NOG41811
440	5-8_GL0132410	mmu-miR-709	30.2	4.6	2018-01-01	Lachnospiraceae	family	root|cellular organisms|Bacteria|Firmicutes|Clostridia|Clostridiales|Lachnospiraceae	no rank|no rank|superkingdom|phylum|class|order|family	471855.Shel_22960	COG5279
442	50_GL0024745	mmu-miR-202-5p	30.2	6.1	2018-01-01	Porphyromonadaceae	family	root|cellular organisms|Bacteria|Bacteroidetes/Chlorobi group|Bacteroidetes|Bacteroidia|Bacteroidales|Porphyromonadaceae	no rank|no rank|superkingdom|superphylum|phylum|class|order|family	272559.BF2659	COG0034
452	6-1_GL0078533	mmu-miR-21	30.2	7.6	2018-01-01	Lachnospiraceae	family	root|cellular organisms|Bacteria|Firmicutes|Clostridia|Clostridiales|Lachnospiraceae	no rank|no rank|superkingdom|phylum|class|order|family	NA	NA
460	6-2_GL0036177	mmu-miR-483	30.2	7.6	2018-01-01	Lachnospiraceae	family	root|cellular organisms|Bacteria|Firmicutes|Clostridia|Clostridiales|Lachnospiraceae	no rank|no rank|superkingdom|phylum|class|order|family	208435.SAG0029	NOG14356
464	6-2_GL0064977	mmu-miR-194	30.2	7.6	2018-01-01	Lachnospiraceae	family	root|cellular organisms|Bacteria|Firmicutes|Clostridia|Clostridiales|Lachnospiraceae	no rank|no rank|superkingdom|phylum|class|order|family	485916.Dtox_3649	NOG12550
465	6-2_GL0070509	mmu-miR-2138	30.2	7.6	2018-01-01	Lachnospiraceae	family	root|cellular organisms|Bacteria|Firmicutes|Clostridia|Clostridiales|Lachnospiraceae	no rank|no rank|superkingdom|phylum|class|order|family	357809.Cphy_3749	COG3858
473	6-3_GL0123753	mmu-miR-709	30.2	4.6	2018-01-01	Lachnospiraceae	family	root|cellular organisms|Bacteria|Firmicutes|Clostridia|Clostridiales|Lachnospiraceae	no rank|no rank|superkingdom|phylum|class|order|family	NA	NA
481	6-5_GL0113988	mmu-miR-709	30.2	4.6	2018-01-01	Lachnospiraceae	family	root|cellular organisms|Bacteria|Firmicutes|Clostridia|Clostridiales|Lachnospiraceae	no rank|no rank|superkingdom|phylum|class|order|family	272621.LBA1473	NOG10735
492	7-1_GL0025753	mmu-miR-202-5p	30.2	6.1	2018-01-01	Lachnospiraceae	family	root|cellular organisms|Bacteria|Firmicutes|Clostridia|Clostridiales|Lachnospiraceae	no rank|no rank|superkingdom|phylum|class|order|family	583346.CKR_0226,431943.CKL_0270	COG2207
494	7-1_GL0057066	mmu-let-7g	30.2	7.6	2018-01-01	Lachnospiraceae	family	root|cellular organisms|Bacteria|Firmicutes|Clostridia|Clostridiales|Lachnospiraceae	no rank|no rank|superkingdom|phylum|class|order|family	NA	NA
503	7-4_GL0059570	mmu-miR-192	32.2	1.5	2018-01-01	Lachnospiraceae	family	root|cellular organisms|Bacteria|Firmicutes|Clostridia|Clostridiales|Lachnospiraceae	no rank|no rank|superkingdom|phylum|class|order|family	NA	NA
513	7-5_GL0091645	mmu-miR-202-5p	30.2	6.1	2018-01-01	Lachnospiraceae	family	root|cellular organisms|Bacteria|Firmicutes|Clostridia|Clostridiales|Lachnospiraceae	no rank|no rank|superkingdom|phylum|class|order|family	272562.CA_C1110	COG0582
516	7-5_GL0165941	mmu-miR-22	30.2	7.6	2018-01-01	Lachnospiraceae	family	root|cellular organisms|Bacteria|Firmicutes|Clostridia|Clostridiales|Lachnospiraceae	no rank|no rank|superkingdom|phylum|class|order|family	205914.HS_0634	COG2310
518	7-5_GL0189596	mmu-miR-720	30.2	3.1	2018-01-01	Ruminococcaceae	family	root|cellular organisms|Bacteria|Firmicutes|Clostridia|Clostridiales|Ruminococcaceae	no rank|no rank|superkingdom|phylum|class|order|family	523794.Lebu_1238	COG0141
519	7-5_GL0193264	mmu-miR-192	30.2	6.1	2018-01-01	Clostridiaceae	family	root|cellular organisms|Bacteria|Firmicutes|Clostridia|Clostridiales|Clostridiaceae	no rank|no rank|superkingdom|phylum|class|order|family	212717.CTC01337	COG0651
534	7-8_GL0114682	mmu-miR-429	32.2	1.9	2018-01-01	Lachnospiraceae	family	root|cellular organisms|Bacteria|Firmicutes|Clostridia|Clostridiales|Lachnospiraceae	no rank|no rank|superkingdom|phylum|class|order|family	471876.Spy49_0167,370553.MGAS2096_Spy0174,370552.MGAS10270_Spy0165,370551.MGAS9429_Spy0165,319701.M28_Spy0161,293653.M5005_Spy_0163	COG3969
541	7_GL0110411	mmu-miR-1929	32.2	2.3	2018-01-01	Lachnospiraceae	family	root|cellular organisms|Bacteria|Firmicutes|Clostridia|Clostridiales|Lachnospiraceae	no rank|no rank|superkingdom|phylum|class|order|family	290402.Cbei_4750	COG1134
557	8-2_GL0078018	mmu-miR-200b	30.2	7.6	2018-01-01	Peptococcaceae	family	root|cellular organisms|Bacteria|Firmicutes|Clostridia|Clostridiales|Peptococcaceae	no rank|no rank|superkingdom|phylum|class|order|family	272564.Dhaf_2186	COG1203
565	8-5_GL0008125	mmu-miR-2140	30.2	4.6	2018-01-01	Ruminococcaceae	family	root|cellular organisms|Bacteria|Firmicutes|Clostridia|Clostridiales|Ruminococcaceae	no rank|no rank|superkingdom|phylum|class|order|family	203119.Cthe_2938	COG1940
600	G1-2A_GL0087717	mmu-miR-194	30.2	7.6	2018-01-01	Lachnospiraceae	family	root|cellular organisms|Bacteria|Firmicutes|Clostridia|Clostridiales|Lachnospiraceae	no rank|no rank|superkingdom|phylum|class|order|family	NA	NA
615	G1-5A_GL0112817	mmu-miR-200a	30.2	7.6	2018-01-01	Lachnospiraceae	family	root|cellular organisms|Bacteria|Firmicutes|Clostridia|Clostridiales|Lachnospiraceae	no rank|no rank|superkingdom|phylum|class|order|family	431943.CKL_3393,583346.CKR_3000	COG0642
633	G1-7A_GL0138289	mmu-miR-429	32.2	1.9	2018-01-01	Clostridiaceae	family	root|cellular organisms|Bacteria|Firmicutes|Clostridia|Clostridiales|Clostridiaceae	no rank|no rank|superkingdom|phylum|class|order|family	515619.EUBREC_2598	COG0841
635	G1-8A_GL0047161	mmu-miR-2138	30.2	7.6	2018-01-01	Lachnospiraceae	family	root|cellular organisms|Bacteria|Firmicutes|Clostridia|Clostridiales|Lachnospiraceae	no rank|no rank|superkingdom|phylum|class|order|family	388919.SSA_0897	COG0642
658	Group2-3A_GL0096841	mmu-miR-429	30.2	7.6	2018-01-01	Lachnospiraceae	family	root|cellular organisms|Bacteria|Firmicutes|Clostridia|Clostridiales|Lachnospiraceae	no rank|no rank|superkingdom|phylum|class|order|family	324057.Pjdr2_4255	COG3693
662	Group2-3A_GL0128600	mmu-miR-429	30.2	7.6	2018-01-01	Lachnospiraceae	family	root|cellular organisms|Bacteria|Firmicutes|Clostridia|Clostridiales|Lachnospiraceae	no rank|no rank|superkingdom|phylum|class|order|family	401473.BDP_0123	NOG14217
664	Group2-3A_GL0174888	mmu-miR-483	30.2	7.6	2018-01-01	Lachnospiraceae	family	root|cellular organisms|Bacteria|Firmicutes|Clostridia|Clostridiales|Lachnospiraceae	no rank|no rank|superkingdom|phylum|class|order|family	357809.Cphy_3461	COG0542
669	Group2-4A_GL0049596	mmu-miR-2146	30.2	6.1	2018-01-01	Lachnospiraceae	family	root|cellular organisms|Bacteria|Firmicutes|Clostridia|Clostridiales|Lachnospiraceae	no rank|no rank|superkingdom|phylum|class|order|family	NA	NA
675	Group2-4A_GL0133143	mmu-miR-483	34.2	0.49	2018-01-01	Lachnospiraceae	family	root|cellular organisms|Bacteria|Firmicutes|Clostridia|Clostridiales|Lachnospiraceae	no rank|no rank|superkingdom|phylum|class|order|family	NA	NA
678	Group2-5A_GL0018110	mmu-miR-200a	30.2	7.6	2018-01-01	Lachnospiraceae	family	root|cellular organisms|Bacteria|Firmicutes|Clostridia|Clostridiales|Lachnospiraceae	no rank|no rank|superkingdom|phylum|class|order|family	NA	NA
702	Group2-8A_GL0035747	mmu-miR-709	30.2	4.6	2018-01-01	Lachnospiraceae	family	root|cellular organisms|Bacteria|Firmicutes|Clostridia|Clostridiales|Lachnospiraceae	no rank|no rank|superkingdom|phylum|class|order|family	NA	NA
705	Group2-8A_GL0126299	mmu-miR-483	34.2	0.49	2018-01-01	Lachnospiraceae	family	root|cellular organisms|Bacteria|Firmicutes|Clostridia|Clostridiales|Lachnospiraceae	no rank|no rank|superkingdom|phylum|class|order|family	NA	NA
711	MC-0-1_GL0004267	mmu-miR-709	30.2	4.6	2018-01-01	Eubacteriaceae	family	root|cellular organisms|Bacteria|Firmicutes|Clostridia|Clostridiales|Eubacteriaceae	no rank|no rank|superkingdom|phylum|class|order|family	515619.EUBREC_2109	NOG12793
716	MC-0-1_GL0034398	mmu-miR-2137	32.2	1.5	2018-01-01	Lachnospiraceae	family	root|cellular organisms|Bacteria|Firmicutes|Clostridia|Clostridiales|Lachnospiraceae	no rank|no rank|superkingdom|phylum|class|order|family	485916.Dtox_1337	COG0642
727	MC-0-3_GL0084853	mmu-miR-1196	30.2	6.1	2018-01-01	Ruminococcaceae	family	root|cellular organisms|Bacteria|Firmicutes|Clostridia|Clostridiales|Ruminococcaceae	no rank|no rank|superkingdom|phylum|class|order|family	498761.HM1_0619	COG0790
733	MC-6-1_GL0021396	mmu-miR-2133	32.2	1.9	2018-01-01	Rikenellaceae	family	root|cellular organisms|Bacteria|Bacteroidetes/Chlorobi group|Bacteroidetes|Bacteroidia|Bacteroidales|Rikenellaceae	no rank|no rank|superkingdom|superphylum|phylum|class|order|family	435590.BVU_2365	COG0171;COG0388
744	MC-6-1_GL0101764	mmu-miR-2133	32.2	1.9	2018-01-01	Rikenellaceae	family	root|cellular organisms|Bacteria|Bacteroidetes/Chlorobi group|Bacteroidetes|Bacteroidia|Bacteroidales|Rikenellaceae	no rank|no rank|superkingdom|superphylum|phylum|class|order|family	435591.BDI_1753	COG2509
760	MC-6-2_GL0115517	mmu-miR-429	30.2	7.6	2018-01-01	Lachnospiraceae	family	root|cellular organisms|Bacteria|Firmicutes|Clostridia|Clostridiales|Lachnospiraceae	no rank|no rank|superkingdom|phylum|class|order|family	401473.BDP_0123	NOG14217
770	MC-6-3_GL0059764	mmu-miR-1196	32.2	1.5	2018-01-01	Rikenellaceae	family	root|cellular organisms|Bacteria|Bacteroidetes/Chlorobi group|Bacteroidetes|Bacteroidia|Bacteroidales|Rikenellaceae	no rank|no rank|superkingdom|superphylum|phylum|class|order|family	272559.BF3209	COG2194
773	MC-6-3_GL0112778	mmu-miR-2137	32.2	1.5	2018-01-01	Lachnospiraceae	family	root|cellular organisms|Bacteria|Firmicutes|Clostridia|Clostridiales|Lachnospiraceae	no rank|no rank|superkingdom|phylum|class|order|family	485916.Dtox_1337	COG0642
798	MH-6-1_GL0107838	mmu-miR-2132	30.2	4.6	2018-01-01	Ruminococcaceae	family	root|cellular organisms|Bacteria|Firmicutes|Clostridia|Clostridiales|Ruminococcaceae	no rank|no rank|superkingdom|phylum|class|order|family	203119.Cthe_1936	COG4506
822	MH-6-4_GL0075150	mmu-let-7b	30.2	7.6	2018-01-01	Lachnospiraceae	family	root|cellular organisms|Bacteria|Firmicutes|Clostridia|Clostridiales|Lachnospiraceae	no rank|no rank|superkingdom|phylum|class|order|family	NA	NA
824	MH-6-4_GL0100190	mmu-miR-194	30.2	7.6	2018-01-01	Ruminococcaceae	family	root|cellular organisms|Bacteria|Firmicutes|Clostridia|Clostridiales|Ruminococcaceae	no rank|no rank|superkingdom|phylum|class|order|family	NA	NA
828	MH-6-4_GL0114741	mmu-miR-2140	30.2	4.6	2018-01-01	Ruminococcaceae	family	root|cellular organisms|Bacteria|Firmicutes|Clostridia|Clostridiales|Ruminococcaceae	no rank|no rank|superkingdom|phylum|class|order|family	NA	NA
839	MH-6-5_GL0099905	mmu-miR-2137	30.2	6.1	2018-01-01	Clostridiaceae	family	root|cellular organisms|Bacteria|Firmicutes|Clostridia|Clostridiales|Clostridiaceae	no rank|no rank|superkingdom|phylum|class|order|family	NA	NA
841	MH-6-5_GL0188196	mmu-miR-2138	32.2	1.9	2018-01-01	Lachnospiraceae	family	root|cellular organisms|Bacteria|Firmicutes|Clostridia|Clostridiales|Lachnospiraceae	no rank|no rank|superkingdom|phylum|class|order|family	NA	NA
865	S-Fe10_GL0141664	mmu-miR-2146	30.2	6.1	2018-01-01	Porphyromonadaceae	family	root|cellular organisms|Bacteria|Bacteroidetes/Chlorobi group|Bacteroidetes|Bacteroidia|Bacteroidales|Porphyromonadaceae	no rank|no rank|superkingdom|superphylum|phylum|class|order|family	NA	NA
892	S-Fe12_GL0162746	mmu-miR-2146	30.2	6.1	2018-01-01	Lachnospiraceae	family	root|cellular organisms|Bacteria|Firmicutes|Clostridia|Clostridiales|Lachnospiraceae	no rank|no rank|superkingdom|phylum|class|order|family	NA	NA
907	S-Fe2_GL0048367	mmu-miR-709	30.2	4.6	2018-01-01	Lachnospiraceae	family	root|cellular organisms|Bacteria|Firmicutes|Clostridia|Clostridiales|Lachnospiraceae	no rank|no rank|superkingdom|phylum|class|order|family	NA	NA
908	S-Fe2_GL0055733	mmu-miR-30a	30.2	7.6	2018-01-01	Lachnospiraceae	family	root|cellular organisms|Bacteria|Firmicutes|Clostridia|Clostridiales|Lachnospiraceae	no rank|no rank|superkingdom|phylum|class|order|family	NA	NA
910	S-Fe2_GL0067254	mmu-miR-429	30.2	7.6	2018-01-01	Lachnospiraceae	family	root|cellular organisms|Bacteria|Firmicutes|Clostridia|Clostridiales|Lachnospiraceae	no rank|no rank|superkingdom|phylum|class|order|family	NA	NA
919	S-Fe20_GL0056208	mmu-let-7g	30.2	7.6	2018-01-01	Eubacteriaceae	family	root|cellular organisms|Bacteria|Firmicutes|Clostridia|Clostridiales|Eubacteriaceae	no rank|no rank|superkingdom|phylum|class|order|family	NA	NA
922	S-Fe20_GL0080746	mmu-miR-2146	30.2	6.1	2018-01-01	Lachnospiraceae	family	root|cellular organisms|Bacteria|Firmicutes|Clostridia|Clostridiales|Lachnospiraceae	no rank|no rank|superkingdom|phylum|class|order|family	NA	NA
927	S-Fe20_GL0165284	mmu-miR-2138	30.2	7.6	2018-01-01	Eubacteriaceae	family	root|cellular organisms|Bacteria|Firmicutes|Clostridia|Clostridiales|Eubacteriaceae	no rank|no rank|superkingdom|phylum|class|order|family	NA	NA
928	S-Fe20_GL0169908	mmu-miR-429	30.2	7.6	2018-01-01	Ruminococcaceae	family	root|cellular organisms|Bacteria|Firmicutes|Clostridia|Clostridiales|Ruminococcaceae	no rank|no rank|superkingdom|phylum|class|order|family	NA	NA
939	S-Fe3_GL0147833	mmu-miR-1224	30.2	6.1	2018-01-01	Lachnospiraceae	family	root|cellular organisms|Bacteria|Firmicutes|Clostridia|Clostridiales|Lachnospiraceae	no rank|no rank|superkingdom|phylum|class|order|family	NA	NA
947	S-Fe4_GL0048545	mmu-miR-2138	30.2	7.6	2018-01-01	Coriobacteriaceae	family	root|cellular organisms|Bacteria|Actinobacteria|Actinobacteria|Coriobacteridae|Coriobacteriales|Coriobacterineae|Coriobacteriaceae	no rank|no rank|superkingdom|phylum|class|subclass|order|suborder|family	NA	NA
954	S-Fe6_GL0114120	mmu-miR-22	36.2	0.12	2018-01-01	Ruminococcaceae	family	root|cellular organisms|Bacteria|Firmicutes|Clostridia|Clostridiales|Ruminococcaceae	no rank|no rank|superkingdom|phylum|class|order|family	NA	NA
966	S-Fe7_GL0143063	mmu-miR-194	30.2	7.6	2018-01-01	Lachnospiraceae	family	root|cellular organisms|Bacteria|Firmicutes|Clostridia|Clostridiales|Lachnospiraceae	no rank|no rank|superkingdom|phylum|class|order|family	NA	NA
971	S-Fe7_GL0260267	mmu-miR-2146	30.2	6.1	2018-01-01	Lachnospiraceae	family	root|cellular organisms|Bacteria|Firmicutes|Clostridia|Clostridiales|Lachnospiraceae	no rank|no rank|superkingdom|phylum|class|order|family	NA	NA
987	S-Fe9_GL0253151	mmu-miR-2146	30.2	6.1	2018-01-01	Desulfovibrionaceae	family	root|cellular organisms|Bacteria|Proteobacteria|delta/epsilon subdivisions|Deltaproteobacteria|Desulfovibrionales|Desulfovibrionaceae	no rank|no rank|superkingdom|phylum|subphylum|class|order|family	NA	NA
988	S-Fe9_GL0254331	mmu-miR-709	32.2	1.2	2018-01-01	Lachnospiraceae	family	root|cellular organisms|Bacteria|Firmicutes|Clostridia|Clostridiales|Lachnospiraceae	no rank|no rank|superkingdom|phylum|class|order|family	NA	NA

## Sheet: order
	Bacterial.Gene	mirRNA	Score	E_value	date	carma3classification	class	root	b	gene	eggNOG3_annotation
2	1-1_GL0001603	mmu-miR-23a	30.2	6.1	2018-01-01	Clostridiales	order	root|cellular organisms|Bacteria|Firmicutes|Clostridia|Clostridiales	no rank|no rank|superkingdom|phylum|class|order	289380.CPR_1755,195103.CPF_2039	COG1104
3	1-1_GL0006192	mmu-miR-709	32.2	1.2	2018-01-01	Clostridiales	order	root|cellular organisms|Bacteria|Firmicutes|Clostridia|Clostridiales	no rank|no rank|superkingdom|phylum|class|order	357809.Cphy_2855	COG0745
5	1-1_GL0027007	mmu-miR-429	32.2	1.9	2018-01-01	Clostridiales	order	root|cellular organisms|Bacteria|Firmicutes|Clostridia|Clostridiales	no rank|no rank|superkingdom|phylum|class|order	203119.Cthe_1658	COG0168
8	1-1_GL0038974	mmu-miR-200c	30.2	9.1	2018-01-01	Clostridiales	order	root|cellular organisms|Bacteria|Firmicutes|Clostridia|Clostridiales	no rank|no rank|superkingdom|phylum|class|order	515619.EUBREC_2209	COG1154
14	1-1_GL0075526	mmu-miR-483	32.2	1.9	2018-01-01	Clostridiales	order	root|cellular organisms|Bacteria|Firmicutes|Clostridia|Clostridiales	no rank|no rank|superkingdom|phylum|class|order	357809.Cphy_3941	COG0486
16	1-1_GL0076861	mmu-miR-429	32.2	1.9	2018-01-01	Clostridiales	order	root|cellular organisms|Bacteria|Firmicutes|Clostridia|Clostridiales	no rank|no rank|superkingdom|phylum|class|order	357809.Cphy_3726	COG0537
17	1-1_GL0088609	mmu-miR-142-5p	30.2	6.1	2018-01-01	Clostridiales	order	root|cellular organisms|Bacteria|Firmicutes|Clostridia|Clostridiales	no rank|no rank|superkingdom|phylum|class|order	NA	NA
18	1-1_GL0092790	mmu-miR-466g	30.2	6.1	2018-01-01	Clostridiales	order	root|cellular organisms|Bacteria|Firmicutes|Clostridia|Clostridiales	no rank|no rank|superkingdom|phylum|class|order	350688.Clos_0123	NOG285191
19	1-1_GL0095238	mmu-miR-709	30.2	4.6	2018-01-01	Bacteroidales	order	root|cellular organisms|Bacteria|Bacteroidetes/Chlorobi group|Bacteroidetes|Bacteroidia|Bacteroidales	no rank|no rank|superkingdom|superphylum|phylum|class|order	226186.BT_0328	NOG43956
25	1-1_GL0134970	mmu-miR-202-5p	30.2	6.1	2018-01-01	Clostridiales	order	root|cellular organisms|Bacteria|Firmicutes|Clostridia|Clostridiales	no rank|no rank|superkingdom|phylum|class|order	357809.Cphy_0409	COG0281
26	1-1_GL0137321	mmu-miR-1929	30.2	9.1	2018-01-01	Clostridiales	order	root|cellular organisms|Bacteria|Firmicutes|Clostridia|Clostridiales	no rank|no rank|superkingdom|phylum|class|order	357809.Cphy_3294	COG0008
28	1-1_GL0147253	mmu-miR-709	32.2	1.2	2018-01-01	Clostridiales	order	root|cellular organisms|Bacteria|Firmicutes|Clostridia|Clostridiales	no rank|no rank|superkingdom|phylum|class|order	NA	NA
33	1-2_GL0074143	mmu-miR-16	30.2	7.6	2018-01-01	Clostridiales	order	root|cellular organisms|Bacteria|Firmicutes|Clostridia|Clostridiales	no rank|no rank|superkingdom|phylum|class|order	314315.LSA1787	NOG81591
36	1-2_GL0103488	mmu-miR-23a	30.2	6.1	2018-01-01	Clostridiales	order	root|cellular organisms|Bacteria|Firmicutes|Clostridia|Clostridiales	no rank|no rank|superkingdom|phylum|class|order	376686.Fjoh_1605	COG2818
37	1-2_GL0107806	mmu-miR-23a	30.2	6.1	2018-01-01	Clostridiales	order	root|cellular organisms|Bacteria|Firmicutes|Clostridia|Clostridiales	no rank|no rank|superkingdom|phylum|class|order	515619.EUBREC_3702	COG4585
38	1-2_GL0123777	mmu-miR-709	34.2	0.29	2018-01-01	Clostridiales	order	root|cellular organisms|Bacteria|Firmicutes|Clostridia|Clostridiales	no rank|no rank|superkingdom|phylum|class|order	NA	NA
42	1-3_GL0021473	mmu-miR-200c	32.2	2.3	2018-01-01	Clostridiales	order	root|cellular organisms|Bacteria|Firmicutes|Clostridia|Clostridiales	no rank|no rank|superkingdom|phylum|class|order	515619.EUBREC_0004	COG1195
53	1-4_GL0066897	mmu-miR-2141	30.2	4.6	2018-01-01	Clostridiales	order	root|cellular organisms|Bacteria|Firmicutes|Clostridia|Clostridiales	no rank|no rank|superkingdom|phylum|class|order	515620.EUBELI_01848	COG3250
56	1-5_GL0044597	mmu-miR-378	30.2	6.1	2018-01-01	Clostridiales	order	root|cellular organisms|Bacteria|Firmicutes|Clostridia|Clostridiales	no rank|no rank|superkingdom|phylum|class|order	350688.Clos_0494	COG0089
60	1-5_GL0077850	mmu-miR-23a	30.2	6.1	2018-01-01	Clostridiales	order	root|cellular organisms|Bacteria|Firmicutes|Clostridia|Clostridiales	no rank|no rank|superkingdom|phylum|class|order	NA	NA
72	1_GL0090134	mmu-miR-709	32.2	1.2	2018-01-01	Clostridiales	order	root|cellular organisms|Bacteria|Firmicutes|Clostridia|Clostridiales	no rank|no rank|superkingdom|phylum|class|order	NA	NA
74	1_GL0094443	mmu-miR-1944	32.2	3.9	2018-01-01	Clostridiales	order	root|cellular organisms|Bacteria|Firmicutes|Clostridia|Clostridiales	no rank|no rank|superkingdom|phylum|class|order	NA	NA
77	10_GL0006532	mmu-miR-3471	30.2	7.6	2018-01-01	Bacteroidales	order	root|cellular organisms|Bacteria|Bacteroidetes/Chlorobi group|Bacteroidetes|Bacteroidia|Bacteroidales	no rank|no rank|superkingdom|superphylum|phylum|class|order	5722.A2DVL8	NOG302034
92	10_GL0079265	mmu-miR-709	32.2	1.2	2018-01-01	Bacteroidales	order	root|cellular organisms|Bacteria|Bacteroidetes/Chlorobi group|Bacteroidetes|Bacteroidia|Bacteroidales	no rank|no rank|superkingdom|superphylum|phylum|class|order	242619.PG1427,431947.PGN_0900	NOG47315
96	11_GL0011701	mmu-miR-1196	32.2	1.5	2018-01-01	Clostridiales	order	root|cellular organisms|Bacteria|Firmicutes|Clostridia|Clostridiales	no rank|no rank|superkingdom|phylum|class|order	324057.Pjdr2_6241	COG1653
100	11_GL0026395	mmu-miR-2137	30.2	6.1	2018-01-01	Clostridiales	order	root|cellular organisms|Bacteria|Firmicutes|Clostridia|Clostridiales	no rank|no rank|superkingdom|phylum|class|order	515620.EUBELI_01867	COG0366
105	11_GL0086272	mmu-miR-1929	30.2	9.1	2018-01-01	Clostridiales	order	root|cellular organisms|Bacteria|Firmicutes|Clostridia|Clostridiales	no rank|no rank|superkingdom|phylum|class|order	515619.EUBREC_1102	COG4962
113	11_GL0150779	mmu-miR-483	30.2	7.6	2018-01-01	Clostridiales	order	root|cellular organisms|Bacteria|Firmicutes|Clostridia|Clostridiales	no rank|no rank|superkingdom|phylum|class|order	357809.Cphy_2518	NOG08143
115	14_GL0026420	mmu-miR-709	32.2	1.2	2018-01-01	Clostridiales	order	root|cellular organisms|Bacteria|Firmicutes|Clostridia|Clostridiales	no rank|no rank|superkingdom|phylum|class|order	515620.EUBELI_00885	COG0118
133	16_GL0019623	mmu-miR-21	30.2	7.6	2018-01-01	Clostridiales	order	root|cellular organisms|Bacteria|Firmicutes|Clostridia|Clostridiales	no rank|no rank|superkingdom|phylum|class|order	357809.Cphy_1255	COG0652
138	16_GL0056351	mmu-miR-483	30.2	7.6	2018-01-01	Clostridiales	order	root|cellular organisms|Bacteria|Firmicutes|Clostridia|Clostridiales	no rank|no rank|superkingdom|phylum|class|order	290400.Jann_1804,525904.Tter_2311,383372.Rcas_2486	COG1957
147	17_GL0020362	mmu-miR-483	30.2	7.6	2018-01-01	Clostridiales	order	root|cellular organisms|Bacteria|Firmicutes|Clostridia|Clostridiales	no rank|no rank|superkingdom|phylum|class|order	NA	NA
148	17_GL0047049	mmu-miR-709	32.2	1.2	2018-01-01	Clostridiales	order	root|cellular organisms|Bacteria|Firmicutes|Clostridia|Clostridiales	no rank|no rank|superkingdom|phylum|class|order	NA	NA
161	1A-dyr1-07_GL0025116	mmu-miR-720	30.2	3.1	2018-01-01	Clostridiales	order	root|cellular organisms|Bacteria|Firmicutes|Clostridia|Clostridiales	no rank|no rank|superkingdom|phylum|class|order	515619.EUBREC_1687	COG0141
162	1A-dyr2-07_GL0010485	mmu-miR-21	32.2	1.9	2018-01-01	Bacteroidales	order	root|cellular organisms|Bacteria|Bacteroidetes/Chlorobi group|Bacteroidetes|Bacteroidia|Bacteroidales	no rank|no rank|superkingdom|superphylum|phylum|class|order	226186.BT_0963	COG1145;COG0348
164	1A-dyr2-07_GL0027383	mmu-miR-30a	30.2	7.6	2018-01-01	Bacteroidales	order	root|cellular organisms|Bacteria|Bacteroidetes/Chlorobi group|Bacteroidetes|Bacteroidia|Bacteroidales	no rank|no rank|superkingdom|superphylum|phylum|class|order	435591.BDI_2142	NOG112830
190	2-1_GL0093194	mmu-miR-2146	30.2	6.1	2018-01-01	Clostridiales	order	root|cellular organisms|Bacteria|Firmicutes|Clostridia|Clostridiales	no rank|no rank|superkingdom|phylum|class|order	289380.CPR_2607	COG2273
192	2-1_GL0121103	Mmu-miR-2134	32.2	1.2	2018-01-01	Clostridiales	order	root|cellular organisms|Bacteria|Firmicutes|Clostridia|Clostridiales	no rank|no rank|superkingdom|phylum|class|order	515619.EUBREC_1527	COG0034
199	2-2_GL0045279	mmu-miR-2141	30.2	4.6	2018-01-01	Clostridiales	order	root|cellular organisms|Bacteria|Firmicutes|Clostridia|Clostridiales	no rank|no rank|superkingdom|phylum|class|order	293826.Amet_3707	COG0626
200	2-2_GL0046107	mmu-miR-1944	32.2	3.9	2018-01-01	Clostridiales	order	root|cellular organisms|Bacteria|Firmicutes|Clostridia|Clostridiales	no rank|no rank|superkingdom|phylum|class|order	212717.CTC01437	COG2333
205	2-2_GL0084339	mmu-miR-2141	32.2	1.2	2018-01-01	Clostridiales	order	root|cellular organisms|Bacteria|Firmicutes|Clostridia|Clostridiales	no rank|no rank|superkingdom|phylum|class|order	290402.Cbei_1436	COG1404
206	2-2_GL0093036	mmu-miR-804	30.2	7.6	2018-01-01	Clostridiales	order	root|cellular organisms|Bacteria|Firmicutes|Clostridia|Clostridiales	no rank|no rank|superkingdom|phylum|class|order	498761.HM1_0131	COG1961
213	2-3_GL0086062	mmu-miR-709	32.2	1.2	2018-01-01	Clostridiales	order	root|cellular organisms|Bacteria|Firmicutes|Clostridia|Clostridiales	no rank|no rank|superkingdom|phylum|class|order	515620.EUBELI_00606	COG0770
214	2-4_GL0046171	mmu-miR-142-5p	30.2	6.1	2018-01-01	Clostridiales	order	root|cellular organisms|Bacteria|Firmicutes|Clostridia|Clostridiales	no rank|no rank|superkingdom|phylum|class|order	203119.Cthe_2617	COG0739
215	2-4_GL0050487	mmu-miR-1929	30.2	9.1	2018-01-01	Clostridiales	order	root|cellular organisms|Bacteria|Firmicutes|Clostridia|Clostridiales	no rank|no rank|superkingdom|phylum|class|order	357809.Cphy_0335	COG0587
222	2-5_GL0068278	mmu-miR-200c	30.2	9.1	2018-01-01	Clostridiales	order	root|cellular organisms|Bacteria|Firmicutes|Clostridia|Clostridiales	no rank|no rank|superkingdom|phylum|class|order	515620.EUBELI_00811	COG1157
223	2-7_GL0010552	mmu-miR-429	30.2	7.6	2018-01-01	Clostridiales	order	root|cellular organisms|Bacteria|Firmicutes|Clostridia|Clostridiales	no rank|no rank|superkingdom|phylum|class|order	357809.Cphy_1122	COG1737
237	2_GL0082843	mmu-miR-1929	30.2	9.1	2018-01-01	Clostridiales	order	root|cellular organisms|Bacteria|Firmicutes|Clostridia|Clostridiales	no rank|no rank|superkingdom|phylum|class|order	NA	NA
241	20_GL0028720	mmu-miR-483	30.2	7.6	2018-01-01	Clostridiales	order	root|cellular organisms|Bacteria|Firmicutes|Clostridia|Clostridiales	no rank|no rank|superkingdom|phylum|class|order	521045.Kole_1071	COG0395
243	20_GL0066427	mmu-miR-1928	30.2	3.1	2018-01-01	Bacteroidales	order	root|cellular organisms|Bacteria|Bacteroidetes/Chlorobi group|Bacteroidetes|Bacteroidia|Bacteroidales	no rank|no rank|superkingdom|superphylum|phylum|class|order	NA	NA
247	20_GL0118292	mmu-miR-1928	30.2	3.1	2018-01-01	Clostridiales	order	root|cellular organisms|Bacteria|Firmicutes|Clostridia|Clostridiales	no rank|no rank|superkingdom|phylum|class|order	515619.EUBREC_0547	COG0204
248	20_GL0129554	mmu-miR-16	30.2	7.6	2018-01-01	Clostridiales	order	root|cellular organisms|Bacteria|Firmicutes|Clostridia|Clostridiales	no rank|no rank|superkingdom|phylum|class|order	289380.CPR_0357	NOG12793
259	23_GL0147382	mmu-miR-1196	30.2	6.1	2018-01-01	Clostridiales	order	root|cellular organisms|Bacteria|Firmicutes|Clostridia|Clostridiales	no rank|no rank|superkingdom|phylum|class|order	195102.CPE0482	COG1887
260	26_GL0041482	mmu-miR-1196	30.2	6.1	2018-01-01	Clostridiales	order	root|cellular organisms|Bacteria|Firmicutes|Clostridia|Clostridiales	no rank|no rank|superkingdom|phylum|class|order	357809.Cphy_3940	COG0445
261	26_GL0059274	mmu-miR-483	30.2	7.6	2018-01-01	Clostridiales	order	root|cellular organisms|Bacteria|Firmicutes|Clostridia|Clostridiales	no rank|no rank|superkingdom|phylum|class|order	521045.Kole_1071,316274.Haur_1152	COG0395
262	26_GL0060386	mmu-miR-22	30.2	7.6	2018-01-01	Clostridiales	order	root|cellular organisms|Bacteria|Firmicutes|Clostridia|Clostridiales	no rank|no rank|superkingdom|phylum|class|order	288681.BCZK0808,405532.BCB4264_A0946,226900.BC0908,405531.BCG9842_B4385	COG0601
274	2A-dyr13-07_GL0006889	mmu-miR-2140	32.2	1.2	2018-01-01	Clostridiales	order	root|cellular organisms|Bacteria|Firmicutes|Clostridia|Clostridiales	no rank|no rank|superkingdom|phylum|class|order	212717.CTC00675	NOG147267
282	2A-dyr16-06_GL0058563	mmu-miR-2146	30.2	6.1	2018-01-01	Bacteroidales	order	root|cellular organisms|Bacteria|Bacteroidetes/Chlorobi group|Bacteroidetes|Bacteroidia|Bacteroidales	no rank|no rank|superkingdom|superphylum|phylum|class|order	435591.BDI_2393	COG0516
283	2A-dyr16-06_GL0078318	mmu-miR-142-5p	30.2	6.1	2018-01-01	Clostridiales	order	root|cellular organisms|Bacteria|Firmicutes|Clostridia|Clostridiales	no rank|no rank|superkingdom|phylum|class|order	NA	NA
284	2A-dyr16-06_GL0085346	mmu-miR-709	32.2	1.2	2018-01-01	Clostridiales	order	root|cellular organisms|Bacteria|Firmicutes|Clostridia|Clostridiales	no rank|no rank|superkingdom|phylum|class|order	NA	NA
306	3-3_GL0108057	mmu-miR-194	30.2	7.6	2018-01-01	Clostridiales	order	root|cellular organisms|Bacteria|Firmicutes|Clostridia|Clostridiales	no rank|no rank|superkingdom|phylum|class|order	NA	NA
308	3-5_GL0084383	mmu-miR-2137	30.2	6.1	2018-01-01	Clostridiales	order	root|cellular organisms|Bacteria|Firmicutes|Clostridia|Clostridiales	no rank|no rank|superkingdom|phylum|class|order	515619.EUBREC_1068	NOG29208
310	3-5_GL0095861	mmu-miR-2146	32.2	1.5	2018-01-01	Clostridiales	order	root|cellular organisms|Bacteria|Firmicutes|Clostridia|Clostridiales	no rank|no rank|superkingdom|phylum|class|order	515619.EUBREC_2206	COG1438
312	3-6_GL0019613	mmu-miR-2138	30.2	7.6	2018-01-01	Clostridiales	order	root|cellular organisms|Bacteria|Firmicutes|Clostridia|Clostridiales	no rank|no rank|superkingdom|phylum|class|order	471821.TGRD_656	COG1641
316	3-7_GL0065073	mmu-miR-22	30.2	7.6	2018-01-01	Clostridiales	order	root|cellular organisms|Bacteria|Firmicutes|Clostridia|Clostridiales	no rank|no rank|superkingdom|phylum|class|order	429009.Adeg_0419	COG0582
317	3-7_GL0071031	mmu-miR-202-5p	30.2	6.1	2018-01-01	Clostridiales	order	root|cellular organisms|Bacteria|Firmicutes|Clostridia|Clostridiales	no rank|no rank|superkingdom|phylum|class|order	272562.CA_C1110	COG0582
324	32_GL0052561	mmu-miR-194	30.2	7.6	2018-01-01	Clostridiales	order	root|cellular organisms|Bacteria|Firmicutes|Clostridia|Clostridiales	no rank|no rank|superkingdom|phylum|class|order	NA	NA
326	32_GL0069409	mmu-miR-22	30.2	7.6	2018-01-01	Clostridiales	order	root|cellular organisms|Bacteria|Firmicutes|Clostridia|Clostridiales	no rank|no rank|superkingdom|phylum|class|order	370438.PTH_2882	NOG326454
336	35_GL0128194	mmu-miR-483	32.2	1.9	2018-01-01	Clostridiales	order	root|cellular organisms|Bacteria|Firmicutes|Clostridia|Clostridiales	no rank|no rank|superkingdom|phylum|class|order	357809.Cphy_1050	COG0667
340	37_GL0026854	mmu-miR-16	30.2	7.6	2018-01-01	Clostridiales	order	root|cellular organisms|Bacteria|Firmicutes|Clostridia|Clostridiales	no rank|no rank|superkingdom|phylum|class|order	NA	NA
341	38_GL0026899	mmu-miR-378	30.2	6.1	2018-01-01	Clostridiales	order	root|cellular organisms|Bacteria|Firmicutes|Clostridia|Clostridiales	no rank|no rank|superkingdom|phylum|class|order	334413.FMG_0157	COG0089
347	4-1_GL0036760	mmu-miR-23a	30.2	6.1	2018-01-01	Clostridiales	order	root|cellular organisms|Bacteria|Firmicutes|Clostridia|Clostridiales	no rank|no rank|superkingdom|phylum|class|order	NA	NA
348	4-1_GL0059072	mmu-miR-2138	32.2	1.9	2018-01-01	Clostridiales	order	root|cellular organisms|Bacteria|Firmicutes|Clostridia|Clostridiales	no rank|no rank|superkingdom|phylum|class|order	357809.Cphy_1025	COG0642
351	4-1_GL0065922	mmu-miR-22	30.2	7.6	2018-01-01	Bacteroidales	order	root|cellular organisms|Bacteria|Bacteroidetes/Chlorobi group|Bacteroidetes|Bacteroidia|Bacteroidales	no rank|no rank|superkingdom|superphylum|phylum|class|order	226186.BT_1842	COG3669
353	4-1_GL0071214	mmu-miR-200c	32.2	2.3	2018-01-01	Clostridiales	order	root|cellular organisms|Bacteria|Firmicutes|Clostridia|Clostridiales	no rank|no rank|superkingdom|phylum|class|order	515619.EUBREC_2482	NOG44579
355	4-2_GL0014378	mmu-miR-483	30.2	7.6	2018-01-01	Clostridiales	order	root|cellular organisms|Bacteria|Firmicutes|Clostridia|Clostridiales	no rank|no rank|superkingdom|phylum|class|order	272562.CA_C3684	COG5434
356	4-2_GL0014822	mmu-miR-483	34.2	0.49	2018-01-01	Clostridiales	order	root|cellular organisms|Bacteria|Firmicutes|Clostridia|Clostridiales	no rank|no rank|superkingdom|phylum|class|order	272562.CA_C3546	COG1331
357	4-2_GL0044768	mmu-miR-1929	30.2	9.1	2018-01-01	Clostridiales	order	root|cellular organisms|Bacteria|Firmicutes|Clostridia|Clostridiales	no rank|no rank|superkingdom|phylum|class|order	515619.EUBREC_1603	COG0008
360	4-2_GL0093983	mmu-miR-200c	32.2	2.3	2018-01-01	Clostridiales	order	root|cellular organisms|Bacteria|Firmicutes|Clostridia|Clostridiales	no rank|no rank|superkingdom|phylum|class|order	515619.EUBREC_1623	COG1354
363	4-3_GL0000269	mmu-miR-483	32.2	1.9	2018-01-01	Clostridiales	order	root|cellular organisms|Bacteria|Firmicutes|Clostridia|Clostridiales	no rank|no rank|superkingdom|phylum|class|order	357809.Cphy_2838	COG0642;COG0784
365	4-3_GL0005309	mmu-miR-194	30.2	7.6	2018-01-01	Clostridiales	order	root|cellular organisms|Bacteria|Firmicutes|Clostridia|Clostridiales	no rank|no rank|superkingdom|phylum|class|order	NA	NA
376	4-6_GL0024087	mmu-miR-2146	30.2	6.1	2018-01-01	Clostridiales	order	root|cellular organisms|Bacteria|Firmicutes|Clostridia|Clostridiales	no rank|no rank|superkingdom|phylum|class|order	289380.CPR_0908	COG1621
377	4-6_GL0031633	mmu-let-7c	30.2	7.6	2018-01-01	Clostridiales	order	root|cellular organisms|Bacteria|Firmicutes|Clostridia|Clostridiales	no rank|no rank|superkingdom|phylum|class|order	246194.CHY_2653	COG1002
381	4-6_GL0072809	mmu-miR-1929	32.2	2.3	2018-01-01	Clostridiales	order	root|cellular organisms|Bacteria|Firmicutes|Clostridia|Clostridiales	no rank|no rank|superkingdom|phylum|class|order	508765.CLL_A1616	COG3209
384	4-7_GL0023928	mmu-miR-192	34.2	0.39	2018-01-01	Clostridiales	order	root|cellular organisms|Bacteria|Firmicutes|Clostridia|Clostridiales	no rank|no rank|superkingdom|phylum|class|order	138119.DSY1202,272564.Dhaf_2291	NOG130782
387	4-8_GL0057462	mmu-miR-1196	30.2	6.1	2018-01-01	Clostridiales	order	root|cellular organisms|Bacteria|Firmicutes|Clostridia|Clostridiales	no rank|no rank|superkingdom|phylum|class|order	357809.Cphy_3940	COG0445
392	40_GL0000049	mmu-miR-192	30.2	6.1	2018-01-01	Bacteroidales	order	root|cellular organisms|Bacteria|Bacteroidetes/Chlorobi group|Bacteroidetes|Bacteroidia|Bacteroidales	no rank|no rank|superkingdom|superphylum|phylum|class|order	272559.BF1873	COG0737
393	40_GL0020648	mmu-miR-2146	30.2	6.1	2018-01-01	Clostridiales	order	root|cellular organisms|Bacteria|Firmicutes|Clostridia|Clostridiales	no rank|no rank|superkingdom|phylum|class|order	NA	NA
395	40_GL0060349	mmu-miR-30a	30.2	7.6	2018-01-01	Bacteroidales	order	root|cellular organisms|Bacteria|Bacteroidetes/Chlorobi group|Bacteroidetes|Bacteroidia|Bacteroidales	no rank|no rank|superkingdom|superphylum|phylum|class|order	226186.BT_2658	NOG305487
396	40_GL0060578	mmu-miR-1196	30.2	6.1	2018-01-01	Bacteroidales	order	root|cellular organisms|Bacteria|Bacteroidetes/Chlorobi group|Bacteroidetes|Bacteroidia|Bacteroidales	no rank|no rank|superkingdom|superphylum|phylum|class|order	NA	NA
397	40_GL0060623	mmu-miR-16	30.2	7.6	2018-01-01	Bacteroidales	order	root|cellular organisms|Bacteria|Bacteroidetes/Chlorobi group|Bacteroidetes|Bacteroidia|Bacteroidales	no rank|no rank|superkingdom|superphylum|phylum|class|order	557723.HAPS_0820	COG3680
398	40_GL0064610	mmu-let-7b	32.2	1.9	2018-01-01	Bacteroidales	order	root|cellular organisms|Bacteria|Bacteroidetes/Chlorobi group|Bacteroidetes|Bacteroidia|Bacteroidales	no rank|no rank|superkingdom|superphylum|phylum|class|order	272559.BF4280	NOG41185
399	40_GL0064610	mmu-let-7c	34.2	0.49	2018-01-01	Bacteroidales	order	root|cellular organisms|Bacteria|Bacteroidetes/Chlorobi group|Bacteroidetes|Bacteroidia|Bacteroidales	no rank|no rank|superkingdom|superphylum|phylum|class|order	272559.BF4280	NOG41185
402	43_GL0059939	mmu-miR-202-5p	30.2	6.1	2018-01-01	Clostridiales	order	root|cellular organisms|Bacteria|Firmicutes|Clostridia|Clostridiales	no rank|no rank|superkingdom|phylum|class|order	273068.TTE0846	COG3666
408	47_GL0089469	mmu-miR-2135	32.2	1.5	2018-01-01	Clostridiales	order	root|cellular organisms|Bacteria|Firmicutes|Clostridia|Clostridiales	no rank|no rank|superkingdom|phylum|class|order	413999.CBO0369,441772.CLI_0441,536232.CLM_0437,441771.CLC_0427,441770.CLB_0412	COG4658
410	5-1_GL0019990	mmu-let-7g	34.2	0.49	2018-01-01	Clostridiales	order	root|cellular organisms|Bacteria|Firmicutes|Clostridia|Clostridiales	no rank|no rank|superkingdom|phylum|class|order	NA	NA
414	5-1_GL0070595	mmu-miR-2146	32.2	1.5	2018-01-01	Clostridiales	order	root|cellular organisms|Bacteria|Firmicutes|Clostridia|Clostridiales	no rank|no rank|superkingdom|phylum|class|order	515619.EUBREC_2206	COG1438
417	5-3_GL0100965	mmu-miR-202-5p	30.2	6.1	2018-01-01	Clostridiales	order	root|cellular organisms|Bacteria|Firmicutes|Clostridia|Clostridiales	no rank|no rank|superkingdom|phylum|class|order	583346.CKR_3368,431943.CKL_3810	COG1363
423	5-6_GL0079705	mmu-miR-23a	30.2	6.1	2018-01-01	Clostridiales	order	root|cellular organisms|Bacteria|Firmicutes|Clostridia|Clostridiales	no rank|no rank|superkingdom|phylum|class|order	NA	NA
427	5-7_GL0030875	mmu-miR-709	30.2	4.6	2018-01-01	Clostridiales	order	root|cellular organisms|Bacteria|Firmicutes|Clostridia|Clostridiales	no rank|no rank|superkingdom|phylum|class|order	NA	NA
434	5-8_GL0030877	mmu-miR-2138	38.2	0.031	2018-01-01	Clostridiales	order	root|cellular organisms|Bacteria|Firmicutes|Clostridia|Clostridiales	no rank|no rank|superkingdom|phylum|class|order	NA	NA
436	5-8_GL0059240	mmu-miR-200c	30.2	9.1	2018-01-01	Clostridiales	order	root|cellular organisms|Bacteria|Firmicutes|Clostridia|Clostridiales	no rank|no rank|superkingdom|phylum|class|order	212717.CTC01918	COG0642
443	50_GL0048243	mmu-let-7b	30.2	7.6	2018-01-01	Clostridiales	order	root|cellular organisms|Bacteria|Firmicutes|Clostridia|Clostridiales	no rank|no rank|superkingdom|phylum|class|order	195103.CPF_0771	NOG12793
444	50_GL0094388	mmu-miR-200b	32.2	1.9	2018-01-01	Clostridiales	order	root|cellular organisms|Bacteria|Firmicutes|Clostridia|Clostridiales	no rank|no rank|superkingdom|phylum|class|order	521097.Coch_0559	NOG260894
445	52_GL0072057	mmu-miR-200c	30.2	9.1	2018-01-01	Clostridiales	order	root|cellular organisms|Bacteria|Firmicutes|Clostridia|Clostridiales	no rank|no rank|superkingdom|phylum|class|order	583346.CKR_3000,431943.CKL_3393	COG0642
453	6-1_GL0091983	mmu-miR-709	30.2	4.6	2018-01-01	Clostridiales	order	root|cellular organisms|Bacteria|Firmicutes|Clostridia|Clostridiales	no rank|no rank|superkingdom|phylum|class|order	515619.EUBREC_2210	COG0142
457	6-2_GL0025271	mmu-miR-483	32.2	1.9	2018-01-01	Clostridiales	order	root|cellular organisms|Bacteria|Firmicutes|Clostridia|Clostridiales	no rank|no rank|superkingdom|phylum|class|order	290402.Cbei_0754	COG3853
463	6-2_GL0058358	mmu-miR-709	30.2	4.6	2018-01-01	Clostridiales	order	root|cellular organisms|Bacteria|Firmicutes|Clostridia|Clostridiales	no rank|no rank|superkingdom|phylum|class|order	357809.Cphy_1823	COG3688;COG0480
471	6-3_GL0114287	mmu-miR-429	30.2	7.6	2018-01-01	Clostridiales	order	root|cellular organisms|Bacteria|Firmicutes|Clostridia|Clostridiales	no rank|no rank|superkingdom|phylum|class|order	515619.EUBREC_1623	COG1354
472	6-3_GL0114692	mmu-miR-429	30.2	7.6	2018-01-01	Clostridiales	order	root|cellular organisms|Bacteria|Firmicutes|Clostridia|Clostridiales	no rank|no rank|superkingdom|phylum|class|order	515620.EUBELI_01411	COG0070
475	6-4_GL0009196	mmu-miR-709	30.2	4.6	2018-01-01	Clostridiales	order	root|cellular organisms|Bacteria|Firmicutes|Clostridia|Clostridiales	no rank|no rank|superkingdom|phylum|class|order	357809.Cphy_2587	COG1686
476	6-4_GL0040335	mmu-miR-483	32.2	1.9	2018-01-01	Clostridiales	order	root|cellular organisms|Bacteria|Firmicutes|Clostridia|Clostridiales	no rank|no rank|superkingdom|phylum|class|order	357809.Cphy_2261	COG1109
484	6-6_GL0074437	mmu-miR-2132	32.2	1.2	2018-01-01	Clostridiales	order	root|cellular organisms|Bacteria|Firmicutes|Clostridia|Clostridiales	no rank|no rank|superkingdom|phylum|class|order	357809.Cphy_3543	COG0265
485	6-6_GL0137807	mmu-miR-483	30.2	7.6	2018-01-01	Clostridiales	order	root|cellular organisms|Bacteria|Firmicutes|Clostridia|Clostridiales	no rank|no rank|superkingdom|phylum|class|order	290402.Cbei_4747	COG0463;COG1216
486	6-7_GL0037419	mmu-miR-2132	32.2	1.2	2018-01-01	Clostridiales	order	root|cellular organisms|Bacteria|Firmicutes|Clostridia|Clostridiales	no rank|no rank|superkingdom|phylum|class|order	515620.EUBELI_01572	COG2199
487	6-7_GL0072365	mmu-miR-709	30.2	4.6	2018-01-01	Clostridiales	order	root|cellular organisms|Bacteria|Firmicutes|Clostridia|Clostridiales	no rank|no rank|superkingdom|phylum|class|order	515619.EUBREC_2796	COG0527
490	7-1_GL0005022	mmu-miR-429	34.2	0.49	2018-01-01	Clostridiales	order	root|cellular organisms|Bacteria|Firmicutes|Clostridia|Clostridiales	no rank|no rank|superkingdom|phylum|class|order	515619.EUBREC_3401	COG0582
496	7-2_GL0106967	mmu-miR-2138	30.2	7.6	2018-01-01	Clostridiales	order	root|cellular organisms|Bacteria|Firmicutes|Clostridia|Clostridiales	no rank|no rank|superkingdom|phylum|class|order	315730.BcerKBAB4_2287	NOG323098
499	7-3_GL0033457	mmu-miR-429	30.2	7.6	2018-01-01	Clostridiales	order	root|cellular organisms|Bacteria|Firmicutes|Clostridia|Clostridiales	no rank|no rank|superkingdom|phylum|class|order	441771.CLC_0579,441770.CLB_0546,413999.CBO0505	COG2267
508	7-4_GL0115449	mmu-miR-709	34.2	0.29	2018-01-01	Clostridiales	order	root|cellular organisms|Bacteria|Firmicutes|Clostridia|Clostridiales	no rank|no rank|superkingdom|phylum|class|order	357809.Cphy_2391	COG1625
510	7-5_GL0034537	mmu-miR-2146	30.2	6.1	2018-01-01	Clostridiales	order	root|cellular organisms|Bacteria|Firmicutes|Clostridia|Clostridiales	no rank|no rank|superkingdom|phylum|class|order	357809.Cphy_1652	COG3858
512	7-5_GL0070198	mmu-miR-483	30.2	7.6	2018-01-01	Clostridiales	order	root|cellular organisms|Bacteria|Firmicutes|Clostridia|Clostridiales	no rank|no rank|superkingdom|phylum|class|order	358681.BBR47_20130	COG0006
515	7-5_GL0135050	mmu-miR-2138	30.2	7.6	2018-01-01	Clostridiales	order	root|cellular organisms|Bacteria|Firmicutes|Clostridia|Clostridiales	no rank|no rank|superkingdom|phylum|class|order	203119.Cthe_0197	COG0067
517	7-5_GL0179130	mmu-miR-192	32.2	1.5	2018-01-01	Clostridiales	order	root|cellular organisms|Bacteria|Firmicutes|Clostridia|Clostridiales	no rank|no rank|superkingdom|phylum|class|order	290402.Cbei_4807	COG1737
522	7-7_GL0057971	mmu-miR-378	30.2	6.1	2018-01-01	Clostridiales	order	root|cellular organisms|Bacteria|Firmicutes|Clostridia|Clostridiales	no rank|no rank|superkingdom|phylum|class|order	272563.CD0075,645463.CDR20291_0069,645462.CD196_0081	COG0089
524	7-7_GL0097089	mmu-miR-429	30.2	7.6	2018-01-01	Clostridiales	order	root|cellular organisms|Bacteria|Firmicutes|Clostridia|Clostridiales	no rank|no rank|superkingdom|phylum|class|order	515619.EUBREC_2598	bactNOG00060
537	7_GL0014573	mmu-let-7f	40.1	0.008	2018-01-01	Clostridiales	order	root|cellular organisms|Bacteria|Firmicutes|Clostridia|Clostridiales	no rank|no rank|superkingdom|phylum|class|order	NA	NA
547	8-1_GL0059845	mmu-miR-23a	30.2	6.1	2018-01-01	Clostridiales	order	root|cellular organisms|Bacteria|Firmicutes|Clostridia|Clostridiales	no rank|no rank|superkingdom|phylum|class|order	171101.spr1619,512566.SPG_1683,487214.SPH_1911,373153.SPD_1584	COG1175
550	8-1_GL0089403	mmu-miR-709	30.2	4.6	2018-01-01	Clostridiales	order	root|cellular organisms|Bacteria|Firmicutes|Clostridia|Clostridiales	no rank|no rank|superkingdom|phylum|class|order	NA	NA
554	8-1_GL0125075	mmu-miR-720	30.2	3.1	2018-01-01	Clostridiales	order	root|cellular organisms|Bacteria|Firmicutes|Clostridia|Clostridiales	no rank|no rank|superkingdom|phylum|class|order	515619.EUBREC_1687	COG0141
564	8-4_GL0076711	mmu-miR-202-5p	30.2	6.1	2018-01-01	Clostridiales	order	root|cellular organisms|Bacteria|Firmicutes|Clostridia|Clostridiales	no rank|no rank|superkingdom|phylum|class|order	203119.Cthe_2258	COG3887
566	8-5_GL0081027	mmu-let-7f	32.2	1.9	2018-01-01	Clostridiales	order	root|cellular organisms|Bacteria|Firmicutes|Clostridia|Clostridiales	no rank|no rank|superkingdom|phylum|class|order	NA	NA
567	8-5_GL0104948	mmu-miR-148a	30.2	7.6	2018-01-01	Clostridiales	order	root|cellular organisms|Bacteria|Firmicutes|Clostridia|Clostridiales	no rank|no rank|superkingdom|phylum|class|order	264732.Moth_0858	COG0325
570	8-6_GL0090722	mmu-miR-202-5p	30.2	6.1	2018-01-01	Clostridiales	order	root|cellular organisms|Bacteria|Firmicutes|Clostridia|Clostridiales	no rank|no rank|superkingdom|phylum|class|order	394503.Ccel_0080	COG3887
571	8-8_GL0037186	mmu-miR-22	30.2	7.6	2018-01-01	Bacillales	order	root|cellular organisms|Bacteria|Firmicutes|Bacilli|Bacillales	no rank|no rank|superkingdom|phylum|class|order	NA	NA
577	8_GL0036884	mmu-miR-194	30.2	7.6	2018-01-01	Clostridiales	order	root|cellular organisms|Bacteria|Firmicutes|Clostridia|Clostridiales	no rank|no rank|superkingdom|phylum|class|order	NA	NA
578	8_GL0071673	mmu-miR-2141	30.2	4.6	2018-01-01	Clostridiales	order	root|cellular organisms|Bacteria|Firmicutes|Clostridia|Clostridiales	no rank|no rank|superkingdom|phylum|class|order	515620.EUBELI_01135	COG3580
586	G1-1A_GL0015575	mmu-miR-23a	32.2	1.5	2018-01-01	Clostridiales	order	root|cellular organisms|Bacteria|Firmicutes|Clostridia|Clostridiales	no rank|no rank|superkingdom|phylum|class|order	NA	NA
588	G1-1A_GL0028199	mmu-miR-709	30.2	4.6	2018-01-01	Clostridiales	order	root|cellular organisms|Bacteria|Firmicutes|Clostridia|Clostridiales	no rank|no rank|superkingdom|phylum|class|order	NA	NA
591	G1-1A_GL0048249	mmu-miR-483	30.2	7.6	2018-01-01	Clostridiales	order	root|cellular organisms|Bacteria|Firmicutes|Clostridia|Clostridiales	no rank|no rank|superkingdom|phylum|class|order	NA	NA
592	G1-1A_GL0054398	mmu-miR-1944	32.2	3.9	2018-01-01	Clostridiales	order	root|cellular organisms|Bacteria|Firmicutes|Clostridia|Clostridiales	no rank|no rank|superkingdom|phylum|class|order	NA	NA
593	G1-1A_GL0062672	mmu-miR-2132	32.2	1.2	2018-01-01	Clostridiales	order	root|cellular organisms|Bacteria|Firmicutes|Clostridia|Clostridiales	no rank|no rank|superkingdom|phylum|class|order	NA	NA
598	G1-1A_GL0124014	mmu-miR-16	32.2	1.9	2018-01-01	Clostridiales	order	root|cellular organisms|Bacteria|Firmicutes|Clostridia|Clostridiales	no rank|no rank|superkingdom|phylum|class|order	NA	NA
601	G1-3A_GL0057765	mmu-miR-2146	30.2	6.1	2018-01-01	Clostridiales	order	root|cellular organisms|Bacteria|Firmicutes|Clostridia|Clostridiales	no rank|no rank|superkingdom|phylum|class|order	NA	NA
603	G1-3A_GL0076335	mmu-miR-21	30.2	7.6	2018-01-01	Clostridiales	order	root|cellular organisms|Bacteria|Firmicutes|Clostridia|Clostridiales	no rank|no rank|superkingdom|phylum|class|order	NA	NA
604	G1-3A_GL0085057	mmu-miR-429	30.2	7.6	2018-01-01	Clostridiales	order	root|cellular organisms|Bacteria|Firmicutes|Clostridia|Clostridiales	no rank|no rank|superkingdom|phylum|class|order	NA	NA
606	G1-3A_GL0127606	mmu-miR-202-5p	30.2	6.1	2018-01-01	Clostridiales	order	root|cellular organisms|Bacteria|Firmicutes|Clostridia|Clostridiales	no rank|no rank|superkingdom|phylum|class|order	NA	NA
609	G1-4A_GL0075661	mmu-miR-2141	30.2	4.6	2018-01-01	Clostridiales	order	root|cellular organisms|Bacteria|Firmicutes|Clostridia|Clostridiales	no rank|no rank|superkingdom|phylum|class|order	NA	NA
610	G1-5A_GL0001788	mmu-miR-2132	30.2	4.6	2018-01-01	Clostridiales	order	root|cellular organisms|Bacteria|Firmicutes|Clostridia|Clostridiales	no rank|no rank|superkingdom|phylum|class|order	205913.BLD_1301	COG1653
611	G1-5A_GL0036282	mmu-miR-2146	30.2	6.1	2018-01-01	Clostridiales	order	root|cellular organisms|Bacteria|Firmicutes|Clostridia|Clostridiales	no rank|no rank|superkingdom|phylum|class|order	324057.Pjdr2_3728	COG2972
612	G1-5A_GL0099205	mmu-miR-709	30.2	4.6	2018-01-01	Clostridiales	order	root|cellular organisms|Bacteria|Firmicutes|Clostridia|Clostridiales	no rank|no rank|superkingdom|phylum|class|order	357809.Cphy_3512	COG3773
617	G1-5A_GL0129093	mmu-miR-483	30.2	7.6	2018-01-01	Clostridiales	order	root|cellular organisms|Bacteria|Firmicutes|Clostridia|Clostridiales	no rank|no rank|superkingdom|phylum|class|order	NA	NA
619	G1-5A_GL0153339	mmu-miR-709	32.2	1.2	2018-01-01	Clostridiales	order	root|cellular organisms|Bacteria|Firmicutes|Clostridia|Clostridiales	no rank|no rank|superkingdom|phylum|class|order	NA	NA
620	G1-5A_GL0168055	mmu-miR-483	30.2	7.6	2018-01-01	Clostridiales	order	root|cellular organisms|Bacteria|Firmicutes|Clostridia|Clostridiales	no rank|no rank|superkingdom|phylum|class|order	479433.Caci_0888	NOG19523
621	G1-5A_GL0182599	mmu-miR-720	30.2	3.1	2018-01-01	Clostridiales	order	root|cellular organisms|Bacteria|Firmicutes|Clostridia|Clostridiales	no rank|no rank|superkingdom|phylum|class|order	515620.EUBELI_01022,515619.EUBREC_1687	COG0141
625	G1-5A_GL0208912	mmu-miR-709	30.2	4.6	2018-01-01	Clostridiales	order	root|cellular organisms|Bacteria|Firmicutes|Clostridia|Clostridiales	no rank|no rank|superkingdom|phylum|class|order	NA	NA
626	G1-5A_GL0213562	mmu-miR-23a	30.2	6.1	2018-01-01	Clostridiales	order	root|cellular organisms|Bacteria|Firmicutes|Clostridia|Clostridiales	no rank|no rank|superkingdom|phylum|class|order	264732.Moth_0421	COG1940
634	G1-7A_GL0166416	mmu-miR-142-5p	30.2	6.1	2018-01-01	Bacteroidales	order	root|cellular organisms|Bacteria|Bacteroidetes/Chlorobi group|Bacteroidetes|Bacteroidia|Bacteroidales	no rank|no rank|superkingdom|superphylum|phylum|class|order	435590.BVU_1854	NOG39872
643	Group2-2A_GL0137428	mmu-miR-483	34.2	0.49	2018-01-01	Clostridiales	order	root|cellular organisms|Bacteria|Firmicutes|Clostridia|Clostridiales	no rank|no rank|superkingdom|phylum|class|order	357809.Cphy_3172	COG1350
649	Group2-3A_GL0036121	mmu-miR-709	30.2	4.6	2018-01-01	Clostridiales	order	root|cellular organisms|Bacteria|Firmicutes|Clostridia|Clostridiales	no rank|no rank|superkingdom|phylum|class|order	357809.Cphy_3003	NOG130155
651	Group2-3A_GL0052641	mmu-miR-709	32.2	1.2	2018-01-01	Clostridiales	order	root|cellular organisms|Bacteria|Firmicutes|Clostridia|Clostridiales	no rank|no rank|superkingdom|phylum|class|order	515620.EUBELI_00990	COG0249
652	Group2-3A_GL0053286	mmu-miR-22	30.2	7.6	2018-01-01	Clostridiales	order	root|cellular organisms|Bacteria|Firmicutes|Clostridia|Clostridiales	no rank|no rank|superkingdom|phylum|class|order	264732.Moth_1796	COG0582
657	Group2-3A_GL0085377	mmu-miR-1928	30.2	3.1	2018-01-01	Clostridiales	order	root|cellular organisms|Bacteria|Firmicutes|Clostridia|Clostridiales	no rank|no rank|superkingdom|phylum|class|order	515620.EUBELI_01348	COG2256
659	Group2-3A_GL0097857	mmu-miR-200a	30.2	7.6	2018-01-01	Clostridiales	order	root|cellular organisms|Bacteria|Firmicutes|Clostridia|Clostridiales	no rank|no rank|superkingdom|phylum|class|order	552536.LMHCC_1548	COG1887
663	Group2-3A_GL0143974	mmu-miR-23a	30.2	6.1	2018-01-01	Clostridiales	order	root|cellular organisms|Bacteria|Firmicutes|Clostridia|Clostridiales	no rank|no rank|superkingdom|phylum|class|order	NA	NA
670	Group2-4A_GL0049933	mmu-miR-23a	30.2	6.1	2018-01-01	Clostridiales	order	root|cellular organisms|Bacteria|Firmicutes|Clostridia|Clostridiales	no rank|no rank|superkingdom|phylum|class|order	357809.Cphy_0379,515619.EUBREC_0991	COG0466
671	Group2-4A_GL0067762	mmu-miR-192	30.2	6.1	2018-01-01	Clostridiales	order	root|cellular organisms|Bacteria|Firmicutes|Clostridia|Clostridiales	no rank|no rank|superkingdom|phylum|class|order	203119.Cthe_2640	COG0381
672	Group2-4A_GL0072264	mmu-miR-200b	34.2	0.49	2018-01-01	Clostridiales	order	root|cellular organisms|Bacteria|Firmicutes|Clostridia|Clostridiales	no rank|no rank|superkingdom|phylum|class|order	272564.Dhaf_2160	COG1175
673	Group2-4A_GL0084029	mmu-miR-23a	30.2	6.1	2018-01-01	Clostridiales	order	root|cellular organisms|Bacteria|Firmicutes|Clostridia|Clostridiales	no rank|no rank|superkingdom|phylum|class|order	515619.EUBREC_0201	NOG118387
674	Group2-4A_GL0097690	mmu-miR-23a	32.2	1.5	2018-01-01	Clostridiales	order	root|cellular organisms|Bacteria|Firmicutes|Clostridia|Clostridiales	no rank|no rank|superkingdom|phylum|class|order	515619.EUBREC_1527	COG0034
676	Group2-4A_GL0153790	mmu-miR-142-5p	30.2	6.1	2018-01-01	Clostridiales	order	root|cellular organisms|Bacteria|Firmicutes|Clostridia|Clostridiales	no rank|no rank|superkingdom|phylum|class|order	243231.GSU3284	COG0373
680	Group2-5A_GL0053563	mmu-miR-202-5p	30.2	6.1	2018-01-01	Lactobacillales	order	root|cellular organisms|Bacteria|Firmicutes|Bacilli|Lactobacillales	no rank|no rank|superkingdom|phylum|class|order	295405.BF1907	COG0599;COG1917
681	Group2-5A_GL0089717	mmu-miR-378	30.2	6.1	2018-01-01	Clostridiales	order	root|cellular organisms|Bacteria|Firmicutes|Clostridia|Clostridiales	no rank|no rank|superkingdom|phylum|class|order	NA	NA
683	Group2-5A_GL0119030	mmu-miR-23a	32.2	1.5	2018-01-01	Clostridiales	order	root|cellular organisms|Bacteria|Firmicutes|Clostridia|Clostridiales	no rank|no rank|superkingdom|phylum|class|order	324057.Pjdr2_1541	NOG138273
695	Group2-8A_GL0015656	mmu-miR-709	30.2	4.6	2018-01-01	Clostridiales	order	root|cellular organisms|Bacteria|Firmicutes|Clostridia|Clostridiales	no rank|no rank|superkingdom|phylum|class|order	351627.Csac_2082	COG0242
696	Group2-8A_GL0020306	mmu-miR-23a	30.2	6.1	2018-01-01	Clostridiales	order	root|cellular organisms|Bacteria|Firmicutes|Clostridia|Clostridiales	no rank|no rank|superkingdom|phylum|class|order	357809.Cphy_1652	COG3858
697	Group2-8A_GL0022124	mmu-miR-16	32.2	1.9	2018-01-01	Clostridiales	order	root|cellular organisms|Bacteria|Firmicutes|Clostridia|Clostridiales	no rank|no rank|superkingdom|phylum|class|order	NA	NA
700	Group2-8A_GL0029035	mmu-miR-194	30.2	7.6	2018-01-01	Clostridiales	order	root|cellular organisms|Bacteria|Firmicutes|Clostridia|Clostridiales	no rank|no rank|superkingdom|phylum|class|order	NA	NA
701	Group2-8A_GL0029473	mmu-miR-709	30.2	4.6	2018-01-01	Clostridiales	order	root|cellular organisms|Bacteria|Firmicutes|Clostridia|Clostridiales	no rank|no rank|superkingdom|phylum|class|order	NA	NA
706	Group2-8A_GL0142169	mmu-miR-2138	30.2	7.6	2018-01-01	Clostridiales	order	root|cellular organisms|Bacteria|Firmicutes|Clostridia|Clostridiales	no rank|no rank|superkingdom|phylum|class|order	357809.Cphy_2336	COG0438;COG1887
707	Group2-8A_GL0162734	mmu-miR-429	30.2	7.6	2018-01-01	Clostridiales	order	root|cellular organisms|Bacteria|Firmicutes|Clostridia|Clostridiales	no rank|no rank|superkingdom|phylum|class|order	515619.EUBREC_1560	COG0749
708	Group2-8A_GL0163790	mmu-miR-1196	32.2	1.5	2018-01-01	Clostridiales	order	root|cellular organisms|Bacteria|Firmicutes|Clostridia|Clostridiales	no rank|no rank|superkingdom|phylum|class|order	210007.SMU.932	NOG133723
717	MC-0-1_GL0045597	mmu-miR-466g	30.2	6.1	2018-01-01	Bacteroidales	order	root|cellular organisms|Bacteria|Bacteroidetes/Chlorobi group|Bacteroidetes|Bacteroidia|Bacteroidales	no rank|no rank|superkingdom|superphylum|phylum|class|order	195099.CJE0249	NOG47988
721	MC-0-1_GL0103777	mmu-miR-2138	30.2	7.6	2018-01-01	Clostridiales	order	root|cellular organisms|Bacteria|Firmicutes|Clostridia|Clostridiales	no rank|no rank|superkingdom|phylum|class|order	NA	NA
723	MC-0-3_GL0011968	mmu-miR-30a	30.2	7.6	2018-01-01	Bacteroidales	order	root|cellular organisms|Bacteria|Bacteroidetes/Chlorobi group|Bacteroidetes|Bacteroidia|Bacteroidales	no rank|no rank|superkingdom|superphylum|phylum|class|order	NA	NA
726	MC-0-3_GL0082412	mmu-miR-2138	30.2	7.6	2018-01-01	Clostridiales	order	root|cellular organisms|Bacteria|Firmicutes|Clostridia|Clostridiales	no rank|no rank|superkingdom|phylum|class|order	138119.DSY0069	NOG246411
728	MC-0-3_GL0087528	mmu-miR-148a	30.2	7.6	2018-01-01	Bacteroidales	order	root|cellular organisms|Bacteria|Bacteroidetes/Chlorobi group|Bacteroidetes|Bacteroidia|Bacteroidales	no rank|no rank|superkingdom|superphylum|phylum|class|order	357804.Ping_0541	COG0668
729	MC-0-3_GL0094474	mmu-miR-1928	30.2	3.1	2018-01-01	Bacteroidales	order	root|cellular organisms|Bacteria|Bacteroidetes/Chlorobi group|Bacteroidetes|Bacteroidia|Bacteroidales	no rank|no rank|superkingdom|superphylum|phylum|class|order	216591.BCAL1606	COG2369
730	MC-0-3_GL0096079	mmu-miR-2137	30.2	6.1	2018-01-01	Clostridiales	order	root|cellular organisms|Bacteria|Firmicutes|Clostridia|Clostridiales	no rank|no rank|superkingdom|phylum|class|order	NA	NA
732	MC-6-1_GL0012909	mmu-miR-2137	30.2	6.1	2018-01-01	Clostridiales	order	root|cellular organisms|Bacteria|Firmicutes|Clostridia|Clostridiales	no rank|no rank|superkingdom|phylum|class|order	357809.Cphy_2608	NOG07019
734	MC-6-1_GL0056015	mmu-miR-804	30.2	7.6	2018-01-01	Clostridiales	order	root|cellular organisms|Bacteria|Firmicutes|Clostridia|Clostridiales	no rank|no rank|superkingdom|phylum|class|order	357809.Cphy_2743	COG1904
736	MC-6-1_GL0067685	mmu-miR-2146	30.2	6.1	2018-01-01	Clostridiales	order	root|cellular organisms|Bacteria|Firmicutes|Clostridia|Clostridiales	no rank|no rank|superkingdom|phylum|class|order	NA	NA
737	MC-6-1_GL0069723	mmu-miR-2133	30.2	7.6	2018-01-01	Bacteroidales	order	root|cellular organisms|Bacteria|Bacteroidetes/Chlorobi group|Bacteroidetes|Bacteroidia|Bacteroidales	no rank|no rank|superkingdom|superphylum|phylum|class|order	226186.BT_3560	NOG72509
738	MC-6-1_GL0075621	mmu-miR-22	30.2	7.6	2018-01-01	Bacteroidales	order	root|cellular organisms|Bacteria|Bacteroidetes/Chlorobi group|Bacteroidetes|Bacteroidia|Bacteroidales	no rank|no rank|superkingdom|superphylum|phylum|class|order	195103.CPF_0815,195102.CPE0818	COG4724
741	MC-6-1_GL0097526	mmu-miR-2138	30.2	7.6	2018-01-01	Clostridiales	order	root|cellular organisms|Bacteria|Firmicutes|Clostridia|Clostridiales	no rank|no rank|superkingdom|phylum|class|order	441768.ACL_1410	COG1653
762	MC-6-2_GL0125287	mmu-miR-1224	30.2	6.1	2018-01-01	Clostridiales	order	root|cellular organisms|Bacteria|Firmicutes|Clostridia|Clostridiales	no rank|no rank|superkingdom|phylum|class|order	358681.BBR47_42090	NOG15058
766	MC-6-2_GL0182574	mmu-miR-429	30.2	7.6	2018-01-01	Clostridiales	order	root|cellular organisms|Bacteria|Firmicutes|Clostridia|Clostridiales	no rank|no rank|superkingdom|phylum|class|order	515619.EUBREC_2598	COG0841
768	MC-6-3_GL0005049	mmu-miR-22	30.2	7.6	2018-01-01	Bacteroidales	order	root|cellular organisms|Bacteria|Bacteroidetes/Chlorobi group|Bacteroidetes|Bacteroidia|Bacteroidales	no rank|no rank|superkingdom|superphylum|phylum|class|order	431947.PGN_0561	NOG47315
769	MC-6-3_GL0013039	mmu-miR-2137	30.2	6.1	2018-01-01	Clostridiales	order	root|cellular organisms|Bacteria|Firmicutes|Clostridia|Clostridiales	no rank|no rank|superkingdom|phylum|class|order	NA	NA
772	MC-6-3_GL0078623	mmu-miR-2138	30.2	7.6	2018-01-01	Clostridiales	order	root|cellular organisms|Bacteria|Firmicutes|Clostridia|Clostridiales	no rank|no rank|superkingdom|phylum|class|order	508765.CLL_A3434	NOG12793
779	MC-6-5_GL0018175	mmu-miR-200c	30.2	9.1	2018-01-01	Bacteroidales	order	root|cellular organisms|Bacteria|Bacteroidetes/Chlorobi group|Bacteroidetes|Bacteroidia|Bacteroidales	no rank|no rank|superkingdom|superphylum|phylum|class|order	NA	NA
784	MH-0-3_GL0007558	mmu-miR-709	30.2	4.6	2018-01-01	Clostridiales	order	root|cellular organisms|Bacteria|Firmicutes|Clostridia|Clostridiales	no rank|no rank|superkingdom|phylum|class|order	293826.Amet_4524	COG1190
785	MH-0-3_GL0073298	mmu-miR-30a	30.2	7.6	2018-01-01	Bacteroidales	order	root|cellular organisms|Bacteria|Bacteroidetes/Chlorobi group|Bacteroidetes|Bacteroidia|Bacteroidales	no rank|no rank|superkingdom|superphylum|phylum|class|order	NA	NA
796	MH-6-1_GL0030261	mmu-miR-30a	30.2	7.6	2018-01-01	Clostridiales	order	root|cellular organisms|Bacteria|Firmicutes|Clostridia|Clostridiales	no rank|no rank|superkingdom|phylum|class|order	386415.NT01CX_1267	COG3959
797	MH-6-1_GL0047591	mmu-miR-2140	30.2	4.6	2018-01-01	Clostridiales	order	root|cellular organisms|Bacteria|Firmicutes|Clostridia|Clostridiales	no rank|no rank|superkingdom|phylum|class|order	NA	NA
808	MH-6-3_GL0015667	mmu-miR-709	30.2	4.6	2018-01-01	Clostridiales	order	root|cellular organisms|Bacteria|Firmicutes|Clostridia|Clostridiales	no rank|no rank|superkingdom|phylum|class|order	NA	NA
809	MH-6-3_GL0027741	mmu-miR-2137	30.2	6.1	2018-01-01	Clostridiales	order	root|cellular organisms|Bacteria|Firmicutes|Clostridia|Clostridiales	no rank|no rank|superkingdom|phylum|class|order	NA	NA
810	MH-6-3_GL0039413	mmu-miR-483	30.2	7.6	2018-01-01	Clostridiales	order	root|cellular organisms|Bacteria|Firmicutes|Clostridia|Clostridiales	no rank|no rank|superkingdom|phylum|class|order	NA	NA
811	MH-6-3_GL0040395	mmu-miR-709	30.2	4.6	2018-01-01	Clostridiales	order	root|cellular organisms|Bacteria|Firmicutes|Clostridia|Clostridiales	no rank|no rank|superkingdom|phylum|class|order	NA	NA
812	MH-6-3_GL0044064	mmu-miR-2133	32.2	1.9	2018-01-01	Clostridiales	order	root|cellular organisms|Bacteria|Firmicutes|Clostridia|Clostridiales	no rank|no rank|superkingdom|phylum|class|order	NA	NA
814	MH-6-3_GL0067873	mmu-miR-483	30.2	7.6	2018-01-01	Clostridiales	order	root|cellular organisms|Bacteria|Firmicutes|Clostridia|Clostridiales	no rank|no rank|superkingdom|phylum|class|order	NA	NA
815	MH-6-3_GL0071321	mmu-miR-2146	32.2	1.5	2018-01-01	Clostridiales	order	root|cellular organisms|Bacteria|Firmicutes|Clostridia|Clostridiales	no rank|no rank|superkingdom|phylum|class|order	NA	NA
817	MH-6-3_GL0097136	mmu-miR-2138	30.2	7.6	2018-01-01	Clostridiales	order	root|cellular organisms|Bacteria|Firmicutes|Clostridia|Clostridiales	no rank|no rank|superkingdom|phylum|class|order	NA	NA
819	MH-6-4_GL0008497	mmu-miR-2137	30.2	6.1	2018-01-01	Clostridiales	order	root|cellular organisms|Bacteria|Firmicutes|Clostridia|Clostridiales	no rank|no rank|superkingdom|phylum|class|order	NA	NA
826	MH-6-4_GL0107459	mmu-miR-2135	30.2	6.1	2018-01-01	Clostridiales	order	root|cellular organisms|Bacteria|Firmicutes|Clostridia|Clostridiales	no rank|no rank|superkingdom|phylum|class|order	NA	NA
827	MH-6-4_GL0108348	mmu-miR-2137	30.2	6.1	2018-01-01	Clostridiales	order	root|cellular organisms|Bacteria|Firmicutes|Clostridia|Clostridiales	no rank|no rank|superkingdom|phylum|class|order	NA	NA
832	MH-6-4_GL0162540	mmu-miR-2146	30.2	6.1	2018-01-01	Clostridiales	order	root|cellular organisms|Bacteria|Firmicutes|Clostridia|Clostridiales	no rank|no rank|superkingdom|phylum|class|order	NA	NA
833	MH-6-4_GL0166395	mmu-miR-2146	30.2	6.1	2018-01-01	Clostridiales	order	root|cellular organisms|Bacteria|Firmicutes|Clostridia|Clostridiales	no rank|no rank|superkingdom|phylum|class|order	NA	NA
838	MH-6-5_GL0084126	mmu-miR-483	30.2	7.6	2018-01-01	Clostridiales	order	root|cellular organisms|Bacteria|Firmicutes|Clostridia|Clostridiales	no rank|no rank|superkingdom|phylum|class|order	NA	NA
845	S-Fe1_GL0101909	mmu-miR-483	30.2	7.6	2018-01-01	Clostridiales	order	root|cellular organisms|Bacteria|Firmicutes|Clostridia|Clostridiales	no rank|no rank|superkingdom|phylum|class|order	NA	NA
847	S-Fe1_GL0142671	mmu-miR-194	30.2	7.6	2018-01-01	Bacteroidales	order	root|cellular organisms|Bacteria|Bacteroidetes/Chlorobi group|Bacteroidetes|Bacteroidia|Bacteroidales	no rank|no rank|superkingdom|superphylum|phylum|class|order	NA	NA
850	S-Fe1_GL0195706	mmu-miR-2137	30.2	6.1	2018-01-01	Clostridiales	order	root|cellular organisms|Bacteria|Firmicutes|Clostridia|Clostridiales	no rank|no rank|superkingdom|phylum|class|order	NA	NA
853	S-Fe10_GL0020442	mmu-miR-202-5p	30.2	6.1	2018-01-01	Clostridiales	order	root|cellular organisms|Bacteria|Firmicutes|Clostridia|Clostridiales	no rank|no rank|superkingdom|phylum|class|order	NA	NA
854	S-Fe10_GL0027629	mmu-miR-466g	30.2	6.1	2018-01-01	Bacteroidales	order	root|cellular organisms|Bacteria|Bacteroidetes/Chlorobi group|Bacteroidetes|Bacteroidia|Bacteroidales	no rank|no rank|superkingdom|superphylum|phylum|class|order	NA	NA
858	S-Fe10_GL0040167	mmu-miR-22	30.2	7.6	2018-01-01	Bacteroidales	order	root|cellular organisms|Bacteria|Bacteroidetes/Chlorobi group|Bacteroidetes|Bacteroidia|Bacteroidales	no rank|no rank|superkingdom|superphylum|phylum|class|order	NA	NA
859	S-Fe10_GL0045260	mmu-miR-710	30.2	7.6	2018-01-01	Bacteroidales	order	root|cellular organisms|Bacteria|Bacteroidetes/Chlorobi group|Bacteroidetes|Bacteroidia|Bacteroidales	no rank|no rank|superkingdom|superphylum|phylum|class|order	NA	NA
860	S-Fe10_GL0057183	mmu-let-7b	30.2	7.6	2018-01-01	Bacteroidales	order	root|cellular organisms|Bacteria|Bacteroidetes/Chlorobi group|Bacteroidetes|Bacteroidia|Bacteroidales	no rank|no rank|superkingdom|superphylum|phylum|class|order	NA	NA
863	S-Fe10_GL0118200	mmu-miR-148a	30.2	7.6	2018-01-01	Bacteroidales	order	root|cellular organisms|Bacteria|Bacteroidetes/Chlorobi group|Bacteroidetes|Bacteroidia|Bacteroidales	no rank|no rank|superkingdom|superphylum|phylum|class|order	NA	NA
864	S-Fe10_GL0140317	mmu-miR-1944	32.2	3.9	2018-01-01	Bacteroidales	order	root|cellular organisms|Bacteria|Bacteroidetes/Chlorobi group|Bacteroidetes|Bacteroidia|Bacteroidales	no rank|no rank|superkingdom|superphylum|phylum|class|order	NA	NA
866	S-Fe10_GL0181122	mmu-miR-2138	30.2	7.6	2018-01-01	Clostridiales	order	root|cellular organisms|Bacteria|Firmicutes|Clostridia|Clostridiales	no rank|no rank|superkingdom|phylum|class|order	NA	NA
868	S-Fe11_GL0005032	mmu-miR-142-5p	32.2	1.5	2018-01-01	Bacteroidales	order	root|cellular organisms|Bacteria|Bacteroidetes/Chlorobi group|Bacteroidetes|Bacteroidia|Bacteroidales	no rank|no rank|superkingdom|superphylum|phylum|class|order	NA	NA
869	S-Fe11_GL0021805	mmu-miR-194	30.2	7.6	2018-01-01	Lactobacillales	order	root|cellular organisms|Bacteria|Firmicutes|Bacilli|Lactobacillales	no rank|no rank|superkingdom|phylum|class|order	NA	NA
870	S-Fe11_GL0032355	mmu-miR-202-5p	30.2	6.1	2018-01-01	Bacteroidales	order	root|cellular organisms|Bacteria|Bacteroidetes/Chlorobi group|Bacteroidetes|Bacteroidia|Bacteroidales	no rank|no rank|superkingdom|superphylum|phylum|class|order	NA	NA
871	S-Fe11_GL0042272	Mmu-miR-2134	32.2	1.2	2018-01-01	Clostridiales	order	root|cellular organisms|Bacteria|Firmicutes|Clostridia|Clostridiales	no rank|no rank|superkingdom|phylum|class|order	NA	NA
872	S-Fe11_GL0054645	mmu-miR-483	30.2	7.6	2018-01-01	Clostridiales	order	root|cellular organisms|Bacteria|Firmicutes|Clostridia|Clostridiales	no rank|no rank|superkingdom|phylum|class|order	NA	NA
875	S-Fe11_GL0071795	mmu-let-7b	30.2	7.6	2018-01-01	Bacteroidales	order	root|cellular organisms|Bacteria|Bacteroidetes/Chlorobi group|Bacteroidetes|Bacteroidia|Bacteroidales	no rank|no rank|superkingdom|superphylum|phylum|class|order	NA	NA
878	S-Fe11_GL0095977	mmu-miR-2133	30.2	7.6	2018-01-01	Clostridiales	order	root|cellular organisms|Bacteria|Firmicutes|Clostridia|Clostridiales	no rank|no rank|superkingdom|phylum|class|order	NA	NA
879	S-Fe11_GL0106178	mmu-let-7d	34.2	0.49	2018-01-01	Clostridiales	order	root|cellular organisms|Bacteria|Firmicutes|Clostridia|Clostridiales	no rank|no rank|superkingdom|phylum|class|order	NA	NA
881	S-Fe11_GL0110253	mmu-miR-22	30.2	7.6	2018-01-01	Bacteroidales	order	root|cellular organisms|Bacteria|Bacteroidetes/Chlorobi group|Bacteroidetes|Bacteroidia|Bacteroidales	no rank|no rank|superkingdom|superphylum|phylum|class|order	NA	NA
884	S-Fe11_GL0125975	mmu-miR-483	32.2	1.9	2018-01-01	Bacteroidales	order	root|cellular organisms|Bacteria|Bacteroidetes/Chlorobi group|Bacteroidetes|Bacteroidia|Bacteroidales	no rank|no rank|superkingdom|superphylum|phylum|class|order	NA	NA
886	S-Fe11_GL0145551	mmu-let-7f	32.2	1.9	2018-01-01	Clostridiales	order	root|cellular organisms|Bacteria|Firmicutes|Clostridia|Clostridiales	no rank|no rank|superkingdom|phylum|class|order	NA	NA
891	S-Fe12_GL0139864	mmu-let-7c	30.2	7.6	2018-01-01	Clostridiales	order	root|cellular organisms|Bacteria|Firmicutes|Clostridia|Clostridiales	no rank|no rank|superkingdom|phylum|class|order	NA	NA
894	S-Fe13_GL0004290	mmu-miR-466g	30.2	6.1	2018-01-01	Bacteroidales	order	root|cellular organisms|Bacteria|Bacteroidetes/Chlorobi group|Bacteroidetes|Bacteroidia|Bacteroidales	no rank|no rank|superkingdom|superphylum|phylum|class|order	NA	NA
895	S-Fe13_GL0081678	mmu-miR-22	30.2	7.6	2018-01-01	Bacteroidales	order	root|cellular organisms|Bacteria|Bacteroidetes/Chlorobi group|Bacteroidetes|Bacteroidia|Bacteroidales	no rank|no rank|superkingdom|superphylum|phylum|class|order	NA	NA
896	S-Fe14_GL0074004	mmu-miR-21	30.2	7.6	2018-01-01	Bacteroidales	order	root|cellular organisms|Bacteria|Bacteroidetes/Chlorobi group|Bacteroidetes|Bacteroidia|Bacteroidales	no rank|no rank|superkingdom|superphylum|phylum|class|order	NA	NA
897	S-Fe14_GL0117237	mmu-let-7g	30.2	7.6	2018-01-01	Clostridiales	order	root|cellular organisms|Bacteria|Firmicutes|Clostridia|Clostridiales	no rank|no rank|superkingdom|phylum|class|order	NA	NA
900	S-Fe17_GL0108509	mmu-miR-200c	30.2	9.1	2018-01-01	Clostridiales	order	root|cellular organisms|Bacteria|Firmicutes|Clostridia|Clostridiales	no rank|no rank|superkingdom|phylum|class|order	NA	NA
903	S-Fe19_GL0111179	mmu-miR-429	34.2	0.49	2018-01-01	Clostridiales	order	root|cellular organisms|Bacteria|Firmicutes|Clostridia|Clostridiales	no rank|no rank|superkingdom|phylum|class|order	NA	NA
904	S-Fe2_GL0007779	mmu-miR-23a	30.2	6.1	2018-01-01	Desulfovibrionales	order	root|cellular organisms|Bacteria|Proteobacteria|delta/epsilon subdivisions|Deltaproteobacteria|Desulfovibrionales	no rank|no rank|superkingdom|phylum|subphylum|class|order	NA	NA
905	S-Fe2_GL0018536	mmu-miR-200b	30.2	7.6	2018-01-01	Clostridiales	order	root|cellular organisms|Bacteria|Firmicutes|Clostridia|Clostridiales	no rank|no rank|superkingdom|phylum|class|order	NA	NA
912	S-Fe2_GL0173518	mmu-miR-22	30.2	7.6	2018-01-01	Clostridiales	order	root|cellular organisms|Bacteria|Firmicutes|Clostridia|Clostridiales	no rank|no rank|superkingdom|phylum|class|order	NA	NA
913	S-Fe20_GL0001506	mmu-miR-483	30.2	7.6	2018-01-01	Clostridiales	order	root|cellular organisms|Bacteria|Firmicutes|Clostridia|Clostridiales	no rank|no rank|superkingdom|phylum|class|order	NA	NA
921	S-Fe20_GL0069286	mmu-miR-2137	32.2	1.5	2018-01-01	Clostridiales	order	root|cellular organisms|Bacteria|Firmicutes|Clostridia|Clostridiales	no rank|no rank|superkingdom|phylum|class|order	NA	NA
923	S-Fe20_GL0080968	mmu-miR-142-5p	30.2	6.1	2018-01-01	Clostridiales	order	root|cellular organisms|Bacteria|Firmicutes|Clostridia|Clostridiales	no rank|no rank|superkingdom|phylum|class|order	NA	NA
929	S-Fe20_GL0171327	mmu-miR-2146	30.2	6.1	2018-01-01	Clostridiales	order	root|cellular organisms|Bacteria|Firmicutes|Clostridia|Clostridiales	no rank|no rank|superkingdom|phylum|class|order	NA	NA
931	S-Fe20_GL0183669	mmu-miR-2133	30.2	7.6	2018-01-01	Clostridiales	order	root|cellular organisms|Bacteria|Firmicutes|Clostridia|Clostridiales	no rank|no rank|superkingdom|phylum|class|order	NA	NA
932	S-Fe20_GL0184351	mmu-miR-483	32.2	1.9	2018-01-01	Clostridiales	order	root|cellular organisms|Bacteria|Firmicutes|Clostridia|Clostridiales	no rank|no rank|superkingdom|phylum|class|order	NA	NA
934	S-Fe20_GL0189267	mmu-miR-483	30.2	7.6	2018-01-01	Fusobacteriales	order	root|cellular organisms|Bacteria|Fusobacteria|Fusobacteriia|Fusobacteriales	no rank|no rank|superkingdom|phylum|class|order	NA	NA
935	S-Fe3_GL0046015	mmu-miR-483	30.2	7.6	2018-01-01	Clostridiales	order	root|cellular organisms|Bacteria|Firmicutes|Clostridia|Clostridiales	no rank|no rank|superkingdom|phylum|class|order	NA	NA
938	S-Fe3_GL0080485	mmu-miR-2135	32.2	1.5	2018-01-01	Clostridiales	order	root|cellular organisms|Bacteria|Firmicutes|Clostridia|Clostridiales	no rank|no rank|superkingdom|phylum|class|order	NA	NA
940	S-Fe3_GL0151040	mmu-miR-142-5p	30.2	6.1	2018-01-01	Clostridiales	order	root|cellular organisms|Bacteria|Firmicutes|Clostridia|Clostridiales	no rank|no rank|superkingdom|phylum|class|order	NA	NA
941	S-Fe3_GL0154461	mmu-miR-1944	32.2	3.9	2018-01-01	Clostridiales	order	root|cellular organisms|Bacteria|Firmicutes|Clostridia|Clostridiales	no rank|no rank|superkingdom|phylum|class|order	NA	NA
948	S-Fe4_GL0070057	mmu-miR-22	30.2	7.6	2018-01-01	Clostridiales	order	root|cellular organisms|Bacteria|Firmicutes|Clostridia|Clostridiales	no rank|no rank|superkingdom|phylum|class|order	NA	NA
949	S-Fe5_GL0057004	mmu-miR-21	30.2	7.6	2018-01-01	Bacteroidales	order	root|cellular organisms|Bacteria|Bacteroidetes/Chlorobi group|Bacteroidetes|Bacteroidia|Bacteroidales	no rank|no rank|superkingdom|superphylum|phylum|class|order	NA	NA
959	S-Fe6_GL0192645	mmu-miR-22	30.2	7.6	2018-01-01	Clostridiales	order	root|cellular organisms|Bacteria|Firmicutes|Clostridia|Clostridiales	no rank|no rank|superkingdom|phylum|class|order	NA	NA
961	S-Fe7_GL0051778	mmu-miR-2132	30.2	4.6	2018-01-01	Clostridiales	order	root|cellular organisms|Bacteria|Firmicutes|Clostridia|Clostridiales	no rank|no rank|superkingdom|phylum|class|order	NA	NA
983	S-Fe9_GL0134363	mmu-miR-2146	30.2	6.1	2018-01-01	Clostridiales	order	root|cellular organisms|Bacteria|Firmicutes|Clostridia|Clostridiales	no rank|no rank|superkingdom|phylum|class|order	NA	NA
991	S-Fe9_GL0288924	mmu-miR-22	30.2	7.6	2018-01-01	Bacteroidales	order	root|cellular organisms|Bacteria|Bacteroidetes/Chlorobi group|Bacteroidetes|Bacteroidia|Bacteroidales	no rank|no rank|superkingdom|superphylum|phylum|class|order	NA	NA

## Sheet: class
	Bacterial.Gene	mirRNA	Score	E_value	date	carma3classification	class	root	b	gene	eggNOG3_annotation
15	1-1_GL0076155	mmu-miR-710	30.2	7.6	2018-01-01	Clostridia	class	root|cellular organisms|Bacteria|Firmicutes|Clostridia	no rank|no rank|superkingdom|phylum|class	386043.lwe0429	COG4932
54	1-4_GL0101383	mmu-miR-709	32.2	1.2	2018-01-01	Bacilli	class	root|cellular organisms|Bacteria|Firmicutes|Bacilli	no rank|no rank|superkingdom|phylum|class	387093.SUN_1091	NOG11337
87	10_GL0061330	mmu-miR-200c	30.2	9.1	2018-01-01	Alphaproteobacteria	class	root|cellular organisms|Bacteria|Proteobacteria|Alphaproteobacteria	no rank|no rank|superkingdom|phylum|class	414684.RC1_2975	COG1253
94	10_GL0092319	mmu-miR-709	32.2	1.2	2018-01-01	Bacilli	class	root|cellular organisms|Bacteria|Firmicutes|Bacilli	no rank|no rank|superkingdom|phylum|class	387093.SUN_1091	NOG11337
114	13_GL0094846	mmu-miR-2138	32.2	1.9	2018-01-01	Erysipelotrichia	class	root|cellular organisms|Bacteria|Firmicutes|Erysipelotrichia	no rank|no rank|superkingdom|phylum|class	311424.DhcVS_739	COG0009
124	14_GL0109208	mmu-miR-2133	30.2	7.6	2018-01-01	Clostridia	class	root|cellular organisms|Bacteria|Firmicutes|Clostridia	no rank|no rank|superkingdom|phylum|class	446471.Xcel_3395	NOG255693
128	14_GL0137915	mmu-miR-2137	30.2	6.1	2018-01-01	Clostridia	class	root|cellular organisms|Bacteria|Firmicutes|Clostridia	no rank|no rank|superkingdom|phylum|class	5722.A2FUX4	KOG1516;COG2272
136	16_GL0043590	mmu-miR-709	30.2	4.6	2018-01-01	Bacteroidia	class	root|cellular organisms|Bacteria|Bacteroidetes/Chlorobi group|Bacteroidetes|Bacteroidia	no rank|no rank|superkingdom|superphylum|phylum|class	349521.HCH_05879	COG0849
140	16_GL0070764	mmu-miR-22	30.2	7.6	2018-01-01	Bacteroidia	class	root|cellular organisms|Bacteria|Bacteroidetes/Chlorobi group|Bacteroidetes|Bacteroidia	no rank|no rank|superkingdom|superphylum|phylum|class	195103.CPF_0815,195102.CPE0818	COG4724
157	17_GL0158085	mmu-miR-2146	30.2	6.1	2018-01-01	Bacilli	class	root|cellular organisms|Bacteria|Firmicutes|Bacilli	no rank|no rank|superkingdom|phylum|class	NA	NA
182	1B-dyr7-07_GL0012210	mmu-miR-22	30.2	7.6	2018-01-01	Bacteroidia	class	root|cellular organisms|Bacteria|Bacteroidetes/Chlorobi group|Bacteroidetes|Bacteroidia	no rank|no rank|superkingdom|superphylum|phylum|class	NA	NA
184	2-1_GL0014147	mmu-miR-709	30.2	4.6	2018-01-01	Clostridia	class	root|cellular organisms|Bacteria|Firmicutes|Clostridia	no rank|no rank|superkingdom|phylum|class	358681.BBR47_27900	COG1132
196	2-2_GL0036837	mmu-miR-2138	30.2	7.6	2018-01-01	Clostridia	class	root|cellular organisms|Bacteria|Firmicutes|Clostridia	no rank|no rank|superkingdom|phylum|class	441768.ACL_1410	COG1653
198	2-2_GL0043653	mmu-miR-200a	30.2	7.6	2018-01-01	Clostridia	class	root|cellular organisms|Bacteria|Firmicutes|Clostridia	no rank|no rank|superkingdom|phylum|class	357809.Cphy_2343	COG3408
239	20_GL0012227	mmu-miR-200b	30.2	7.6	2018-01-01	Clostridia	class	root|cellular organisms|Bacteria|Firmicutes|Clostridia	no rank|no rank|superkingdom|phylum|class	309798.COPRO5265_1555	COG0488
278	2A-dyr14-07_GL0006708	mmu-miR-202-5p	32.2	1.5	2018-01-01	Bacilli	class	root|cellular organisms|Bacteria|Firmicutes|Bacilli	no rank|no rank|superkingdom|phylum|class	279010.BL00243	COG3962
346	4-1_GL0036397	mmu-miR-30a	30.2	7.6	2018-01-01	Clostridia	class	root|cellular organisms|Bacteria|Firmicutes|Clostridia	no rank|no rank|superkingdom|phylum|class	NA	NA
361	4-2_GL0099126	mmu-let-7f	30.2	7.6	2018-01-01	Gammaproteobacteria	class	root|cellular organisms|Bacteria|Proteobacteria|Gammaproteobacteria	no rank|no rank|superkingdom|phylum|class	398527.Bphyt_0885	COG1216
572	8-8_GL0056240	mmu-miR-194	30.2	7.6	2018-01-01	Clostridia	class	root|cellular organisms|Bacteria|Firmicutes|Clostridia	no rank|no rank|superkingdom|phylum|class	203119.Cthe_2075	COG0217
576	8-8_GL0084188	mmu-let-7c	32.2	1.9	2018-01-01	Clostridia	class	root|cellular organisms|Bacteria|Firmicutes|Clostridia	no rank|no rank|superkingdom|phylum|class	NA	NA
622	G1-5A_GL0184740	mmu-miR-483	30.2	7.6	2018-01-01	Clostridia	class	root|cellular organisms|Bacteria|Firmicutes|Clostridia	no rank|no rank|superkingdom|phylum|class	515619.EUBREC_1653	NOG265085
636	Group2-1A_GL0015094	mmu-miR-16	30.2	7.6	2018-01-01	Bacilli	class	root|cellular organisms|Bacteria|Firmicutes|Bacilli	no rank|no rank|superkingdom|phylum|class	471223.GWCH70_2860,491915.Aflv_2388	COG1098
687	Group2-6A_GL0070061	mmu-miR-709	32.2	1.2	2018-01-01	Clostridia	class	root|cellular organisms|Bacteria|Firmicutes|Clostridia	no rank|no rank|superkingdom|phylum|class	NA	NA
691	Group2-7A_GL0055935	mmu-miR-23a	30.2	6.1	2018-01-01	Bacilli	class	root|cellular organisms|Bacteria|Firmicutes|Bacilli	no rank|no rank|superkingdom|phylum|class	203120.LEUM_0908	NOG47452
719	MC-0-1_GL0064248	mmu-miR-709	30.2	4.6	2018-01-01	Bacteroidia	class	root|cellular organisms|Bacteria|Bacteroidetes/Chlorobi group|Bacteroidetes|Bacteroidia	no rank|no rank|superkingdom|superphylum|phylum|class	349521.HCH_05879	COG0849
783	MH-0-3_GL0005563	mmu-miR-2140	30.2	4.6	2018-01-01	Alphaproteobacteria	class	root|cellular organisms|Bacteria|Proteobacteria|Alphaproteobacteria	no rank|no rank|superkingdom|phylum|class	414684.RC1_0418	COG4799
806	MH-6-3_GL0000173	mmu-miR-30a	30.2	7.6	2018-01-01	Bacilli	class	root|cellular organisms|Bacteria|Firmicutes|Bacilli	no rank|no rank|superkingdom|phylum|class	NA	NA
852	S-Fe10_GL0015800	mmu-miR-466g	30.2	6.1	2018-01-01	Bacteroidia	class	root|cellular organisms|Bacteria|Bacteroidetes/Chlorobi group|Bacteroidetes|Bacteroidia	no rank|no rank|superkingdom|superphylum|phylum|class	NA	NA
861	S-Fe10_GL0097778	mmu-miR-2138	30.2	7.6	2018-01-01	Flavobacteriia	class	root|cellular organisms|Bacteria|Bacteroidetes/Chlorobi group|Bacteroidetes|Flavobacteriia	no rank|no rank|superkingdom|superphylum|phylum|class	NA	NA
962	S-Fe7_GL0056244	mmu-miR-22	32.2	1.9	2018-01-01	Clostridia	class	root|cellular organisms|Bacteria|Firmicutes|Clostridia	no rank|no rank|superkingdom|phylum|class	NA	NA
963	S-Fe7_GL0056244	mmu-miR-22	32.2	1.9	2018-01-01	Clostridia	class	root|cellular organisms|Bacteria|Firmicutes|Clostridia	no rank|no rank|superkingdom|phylum|class	NA	NA
964	S-Fe7_GL0069494	mmu-miR-2135	30.2	6.1	2018-01-01	Clostridia	class	root|cellular organisms|Bacteria|Firmicutes|Clostridia	no rank|no rank|superkingdom|phylum|class	NA	NA

## Sheet: phylum
	Bacterial.Gene	mirRNA	Score	E_value	date	carma3classification	class	root	b	gene	eggNOG3_annotation
1	1-1_GL0000557	mmu-miR-709	30.2	4.6	2018-01-01	Firmicutes	phylum	root|cellular organisms|Bacteria|Firmicutes	no rank|no rank|superkingdom|phylum	190304.FN0728	NOG39469
7	1-1_GL0038546	mmu-miR-429	30.2	7.6	2018-01-01	Firmicutes	phylum	root|cellular organisms|Bacteria|Firmicutes	no rank|no rank|superkingdom|phylum	324057.Pjdr2_0846	COG1472
12	1-1_GL0061928	mmu-miR-22	32.2	1.9	2018-01-01	Firmicutes	phylum	root|cellular organisms|Bacteria|Firmicutes	no rank|no rank|superkingdom|phylum	349161.Dred_2357	bactNOG60441
22	1-1_GL0109244	mmu-miR-2135	30.2	6.1	2018-01-01	Firmicutes	phylum	root|cellular organisms|Bacteria|Firmicutes	no rank|no rank|superkingdom|phylum	NA	NA
34	1-2_GL0087025	mmu-miR-483	30.2	7.6	2018-01-01	Firmicutes	phylum	root|cellular organisms|Bacteria|Firmicutes	no rank|no rank|superkingdom|phylum	NA	NA
51	1-4_GL0022328	mmu-miR-200a	30.2	7.6	2018-01-01	Firmicutes	phylum	root|cellular organisms|Bacteria|Firmicutes	no rank|no rank|superkingdom|phylum	NA	NA
58	1-5_GL0058441	mmu-miR-429	32.2	1.9	2018-01-01	Firmicutes	phylum	root|cellular organisms|Bacteria|Firmicutes	no rank|no rank|superkingdom|phylum	222523.BCE_3087	COG1680
59	1-5_GL0072145	mmu-miR-2138	32.2	1.9	2018-01-01	Firmicutes	phylum	root|cellular organisms|Bacteria|Firmicutes	no rank|no rank|superkingdom|phylum	295405.BF0228,315730.BcerKBAB4_3393	COG0463
65	1-7_GL0020195	mmu-miR-2140	32.2	1.2	2018-01-01	Bacteroidetes	phylum	root|cellular organisms|Bacteria|Bacteroidetes/Chlorobi group|Bacteroidetes	no rank|no rank|superkingdom|superphylum|phylum	485918.Cpin_6168	NOG128008
66	1-7_GL0087501	mmu-miR-2138	32.2	1.9	2018-01-01	Bacteroidetes	phylum	root|cellular organisms|Bacteria|Bacteroidetes/Chlorobi group|Bacteroidetes	no rank|no rank|superkingdom|superphylum|phylum	295405.BF0228	COG0463
97	11_GL0018079	mmu-miR-2140	30.2	4.6	2018-01-01	Firmicutes	phylum	root|cellular organisms|Bacteria|Firmicutes	no rank|no rank|superkingdom|phylum	515620.EUBELI_00100	COG2244
112	11_GL0125601	mmu-miR-483	32.2	1.9	2018-01-01	Actinobacteria	phylum	root|cellular organisms|Bacteria|Actinobacteria	no rank|no rank|superkingdom|phylum	NA	NA
118	14_GL0052461	mmu-miR-200c	32.2	2.3	2018-01-01	Firmicutes	phylum	root|cellular organisms|Bacteria|Firmicutes	no rank|no rank|superkingdom|phylum	309798.COPRO5265_1555	COG0488
121	14_GL0082608	mmu-miR-200b	30.2	7.6	2018-01-01	Firmicutes	phylum	root|cellular organisms|Bacteria|Firmicutes	no rank|no rank|superkingdom|phylum	309799.DICTH_0438	COG0438
127	14_GL0134696	mmu-miR-200b	32.2	1.9	2018-01-01	Firmicutes	phylum	root|cellular organisms|Bacteria|Firmicutes	no rank|no rank|superkingdom|phylum	357809.Cphy_2563	COG1530
142	16_GL0077195	mmu-miR-2138	30.2	7.6	2018-01-01	Firmicutes	phylum	root|cellular organisms|Bacteria|Firmicutes	no rank|no rank|superkingdom|phylum	399726.Teth514_1821	COG0564
145	16_GL0110217	mmu-miR-194	34.2	0.49	2018-01-01	Firmicutes	phylum	root|cellular organisms|Bacteria|Firmicutes	no rank|no rank|superkingdom|phylum	NA	NA
146	17_GL0014743	mmu-miR-2183	32.2	0.77	2018-01-01	Firmicutes	phylum	root|cellular organisms|Bacteria|Firmicutes	no rank|no rank|superkingdom|phylum	272564.Dhaf_1659,138119.DSY3696	COG1902
158	17_GL0158199	mmu-miR-2141	30.2	4.6	2018-01-01	Firmicutes	phylum	root|cellular organisms|Bacteria|Firmicutes	no rank|no rank|superkingdom|phylum	357809.Cphy_3524	COG0370
166	1A-dyr2-07_GL0046981	mmu-miR-466g	30.2	6.1	2018-01-01	Proteobacteria	phylum	root|cellular organisms|Bacteria|Proteobacteria	no rank|no rank|superkingdom|phylum	526222.Desal_0948	COG0841
168	1A-dyr2-07_GL0072811	mmu-let-7c	30.2	7.6	2018-01-01	Bacteroidetes	phylum	root|cellular organisms|Bacteria|Bacteroidetes/Chlorobi group|Bacteroidetes	no rank|no rank|superkingdom|superphylum|phylum	531844.FIC_01134	NOG12793
169	1A-dyr2-07_GL0072811	mmu-let-7b	32.2	1.9	2018-01-01	Bacteroidetes	phylum	root|cellular organisms|Bacteria|Bacteroidetes/Chlorobi group|Bacteroidetes	no rank|no rank|superkingdom|superphylum|phylum	531844.FIC_01134	NOG12793
172	1A-dyr4-07_GL0009085	mmu-miR-21	30.2	7.6	2018-01-01	Firmicutes	phylum	root|cellular organisms|Bacteria|Firmicutes	no rank|no rank|superkingdom|phylum	NA	NA
195	2-2_GL0034207	mmu-miR-30a	30.2	7.6	2018-01-01	Proteobacteria	phylum	root|cellular organisms|Bacteria|Proteobacteria	no rank|no rank|superkingdom|phylum	435591.BDI_0509	COG0642;COG0784
207	2-2_GL0101236	mmu-let-7c	30.2	7.6	2018-01-01	Firmicutes	phylum	root|cellular organisms|Bacteria|Firmicutes	no rank|no rank|superkingdom|phylum	326297.Sama_2184	COG0607
224	2-7_GL0032463	mmu-miR-200c	30.2	9.1	2018-01-01	Firmicutes	phylum	root|cellular organisms|Bacteria|Firmicutes	no rank|no rank|superkingdom|phylum	205921.SAK_0523	COG3711
225	2-7_GL0064871	mmu-miR-2140	32.2	1.2	2018-01-01	Bacteroidetes	phylum	root|cellular organisms|Bacteria|Bacteroidetes/Chlorobi group|Bacteroidetes	no rank|no rank|superkingdom|superphylum|phylum	485918.Cpin_6168	NOG128008
230	2-8_GL0083557	mmu-miR-2141	32.2	1.2	2018-01-01	Firmicutes	phylum	root|cellular organisms|Bacteria|Firmicutes	no rank|no rank|superkingdom|phylum	350688.Clos_2225	NOG40191
232	2-8_GL0113578	mmu-miR-483	32.2	1.9	2018-01-01	Firmicutes	phylum	root|cellular organisms|Bacteria|Firmicutes	no rank|no rank|superkingdom|phylum	357809.Cphy_3172	COG1350
235	2_GL0059235	mmu-miR-200c	30.2	9.1	2018-01-01	Firmicutes	phylum	root|cellular organisms|Bacteria|Firmicutes	no rank|no rank|superkingdom|phylum	205921.SAK_0523	COG3711;COG1762
238	2_GL0125268	mmu-miR-720	30.2	3.1	2018-01-01	Proteobacteria	phylum	root|cellular organisms|Bacteria|Proteobacteria	no rank|no rank|superkingdom|phylum	NA	NA
242	20_GL0029265	mmu-miR-466g	30.2	6.1	2018-01-01	Firmicutes	phylum	root|cellular organisms|Bacteria|Firmicutes	no rank|no rank|superkingdom|phylum	203119.Cthe_2639	COG1083
245	20_GL0084625	mmu-miR-1929	30.2	9.1	2018-01-01	Firmicutes	phylum	root|cellular organisms|Bacteria|Firmicutes	no rank|no rank|superkingdom|phylum	NA	NA
249	20_GL0137529	mmu-miR-2137	32.2	1.5	2018-01-01	Firmicutes	phylum	root|cellular organisms|Bacteria|Firmicutes	no rank|no rank|superkingdom|phylum	515619.EUBREC_0485	COG2207
250	20_GL0151082	mmu-miR-709	30.2	4.6	2018-01-01	Proteobacteria	phylum	root|cellular organisms|Bacteria|Proteobacteria	no rank|no rank|superkingdom|phylum	439235.Dalk_3976	COG5301
254	23_GL0006421	mmu-miR-30a	30.2	7.6	2018-01-01	Firmicutes	phylum	root|cellular organisms|Bacteria|Firmicutes	no rank|no rank|superkingdom|phylum	444177.Bsph_3091	COG3590
255	23_GL0040563	mmu-miR-200c	32.2	2.3	2018-01-01	Firmicutes	phylum	root|cellular organisms|Bacteria|Firmicutes	no rank|no rank|superkingdom|phylum	583346.CKR_3000,431943.CKL_3393	COG0642
257	23_GL0071298	mmu-miR-2135	30.2	6.1	2018-01-01	Firmicutes	phylum	root|cellular organisms|Bacteria|Firmicutes	no rank|no rank|superkingdom|phylum	515619.EUBREC_3000	COG1122
258	23_GL0136958	mmu-miR-202-5p	30.2	6.1	2018-01-01	Firmicutes	phylum	root|cellular organisms|Bacteria|Firmicutes	no rank|no rank|superkingdom|phylum	334413.FMG_1267	COG0488
264	26_GL0131038	mmu-miR-200a	32.2	1.9	2018-01-01	Firmicutes	phylum	root|cellular organisms|Bacteria|Firmicutes	no rank|no rank|superkingdom|phylum	515621.CLJ_0246	bactNOG55301
269	29_GL0087871	mmu-miR-804	30.2	7.6	2018-01-01	Proteobacteria	phylum	root|cellular organisms|Bacteria|Proteobacteria	no rank|no rank|superkingdom|phylum	290633.GOX2518	NOG79562
279	2A-dyr14-07_GL0021851	mmu-miR-804	30.2	7.6	2018-01-01	Firmicutes	phylum	root|cellular organisms|Bacteria|Firmicutes	no rank|no rank|superkingdom|phylum	265311.Mfl419	COG0207
281	2A-dyr14-07_GL0060037	mmu-miR-429	32.2	1.9	2018-01-01	Firmicutes	phylum	root|cellular organisms|Bacteria|Firmicutes	no rank|no rank|superkingdom|phylum	350688.Clos_1914	NOG294082
287	2A-dyr16-07_GL0046872	mmu-let-7g	36.2	0.12	2018-01-01	Firmicutes	phylum	root|cellular organisms|Bacteria|Firmicutes	no rank|no rank|superkingdom|phylum	350688.Clos_1874	NOG320815
289	2A-dyr16-07_GL0053863	mmu-miR-709	30.2	4.6	2018-01-01	Proteobacteria	phylum	root|cellular organisms|Bacteria|Proteobacteria	no rank|no rank|superkingdom|phylum	439235.Dalk_3976	COG5301
291	2A-dyr16-07_GL0089148	mmu-miR-3471	32.2	1.9	2018-01-01	Firmicutes	phylum	root|cellular organisms|Bacteria|Firmicutes	no rank|no rank|superkingdom|phylum	NA	NA
292	2B-dyr19-06_GL0008250	mmu-miR-1928	30.2	3.1	2018-01-01	Bacteroidetes	phylum	root|cellular organisms|Bacteria|Bacteroidetes/Chlorobi group|Bacteroidetes	no rank|no rank|superkingdom|superphylum|phylum	435590.BVU_0163	NOG87895
297	2B-dyr23-07_GL0055131	mmu-miR-194	30.2	7.6	2018-01-01	Firmicutes	phylum	root|cellular organisms|Bacteria|Firmicutes	no rank|no rank|superkingdom|phylum	521460.Athe_1287	NOG08142
300	3-1_GL0007800	mmu-miR-200b	32.2	1.9	2018-01-01	Firmicutes	phylum	root|cellular organisms|Bacteria|Firmicutes	no rank|no rank|superkingdom|phylum	272562.CA_C0428	COG0395
309	3-5_GL0090134	mmu-miR-429	32.2	1.9	2018-01-01	Firmicutes	phylum	root|cellular organisms|Bacteria|Firmicutes	no rank|no rank|superkingdom|phylum	203119.Cthe_2191	COG0296
314	3-6_GL0029331	mmu-miR-200c	30.2	9.1	2018-01-01	Firmicutes	phylum	root|cellular organisms|Bacteria|Firmicutes	no rank|no rank|superkingdom|phylum	394503.Ccel_1770	COG1132
321	31_GL0061872	mmu-let-7c	30.2	7.6	2018-01-01	Firmicutes	phylum	root|cellular organisms|Bacteria|Firmicutes	no rank|no rank|superkingdom|phylum	203119.Cthe_1806	firmNOG19133
323	32_GL0049962	mmu-miR-1196	32.2	1.5	2018-01-01	Firmicutes	phylum	root|cellular organisms|Bacteria|Firmicutes	no rank|no rank|superkingdom|phylum	357809.Cphy_1959	COG0392
335	35_GL0110907	mmu-miR-429	30.2	7.6	2018-01-01	Firmicutes	phylum	root|cellular organisms|Bacteria|Firmicutes	no rank|no rank|superkingdom|phylum	203119.Cthe_1658	COG0168
350	4-1_GL0063373	mmu-miR-2183	30.2	3.1	2018-01-01	Firmicutes	phylum	root|cellular organisms|Bacteria|Firmicutes	no rank|no rank|superkingdom|phylum	515621.CLJ_B3073	COG2025;COG1960;COG1773
379	4-6_GL0038151	mmu-miR-483	30.2	7.6	2018-01-01	Firmicutes	phylum	root|cellular organisms|Bacteria|Firmicutes	no rank|no rank|superkingdom|phylum	NA	NA
386	4-7_GL0089991	mmu-miR-2137	30.2	6.1	2018-01-01	Firmicutes	phylum	root|cellular organisms|Bacteria|Firmicutes	no rank|no rank|superkingdom|phylum	357809.Cphy_3452	COG0534
391	4_GL0043520	mmu-let-7c	30.2	7.6	2018-01-01	Firmicutes	phylum	root|cellular organisms|Bacteria|Firmicutes	no rank|no rank|superkingdom|phylum	203119.Cthe_1806	firmNOG19133
400	40_GL0069220	mmu-miR-22	30.2	7.6	2018-01-01	Bacteroidetes	phylum	root|cellular organisms|Bacteria|Bacteroidetes/Chlorobi group|Bacteroidetes	no rank|no rank|superkingdom|superphylum|phylum	376686.Fjoh_3118	COG3250
401	41_GL0084705	mmu-miR-30a	30.2	7.6	2018-01-01	Proteobacteria	phylum	root|cellular organisms|Bacteria|Proteobacteria	no rank|no rank|superkingdom|phylum	435591.BDI_0765	COG0642
404	47_GL0003163	mmu-miR-429	30.2	7.6	2018-01-01	Firmicutes	phylum	root|cellular organisms|Bacteria|Firmicutes	no rank|no rank|superkingdom|phylum	203119.Cthe_1635	NOG80608
406	47_GL0043126	mmu-miR-429	32.2	1.9	2018-01-01	Firmicutes	phylum	root|cellular organisms|Bacteria|Firmicutes	no rank|no rank|superkingdom|phylum	NA	NA
407	47_GL0087053	mmu-miR-2146	30.2	6.1	2018-01-01	Firmicutes	phylum	root|cellular organisms|Bacteria|Firmicutes	no rank|no rank|superkingdom|phylum	NA	NA
413	5-1_GL0060818	mmu-miR-202-5p	30.2	6.1	2018-01-01	Firmicutes	phylum	root|cellular organisms|Bacteria|Firmicutes	no rank|no rank|superkingdom|phylum	572264.BCA_5263	COG1961
415	5-3_GL0048491	mmu-miR-194	30.2	7.6	2018-01-01	Firmicutes	phylum	root|cellular organisms|Bacteria|Firmicutes	no rank|no rank|superkingdom|phylum	272562.CA_C0037	COG1192
425	5-6_GL0105431	mmu-miR-2146	34.2	0.39	2018-01-01	Firmicutes	phylum	root|cellular organisms|Bacteria|Firmicutes	no rank|no rank|superkingdom|phylum	471855.Shel_07100	COG0307
426	5-7_GL0022386	mmu-miR-709	32.2	1.2	2018-01-01	Firmicutes	phylum	root|cellular organisms|Bacteria|Firmicutes	no rank|no rank|superkingdom|phylum	NA	NA
438	5-8_GL0107573	mmu-miR-202-5p	30.2	6.1	2018-01-01	Firmicutes	phylum	root|cellular organisms|Bacteria|Firmicutes	no rank|no rank|superkingdom|phylum	357809.Cphy_1146	COG1070
439	5-8_GL0119088	mmu-miR-23a	32.2	1.5	2018-01-01	Firmicutes	phylum	root|cellular organisms|Bacteria|Firmicutes	no rank|no rank|superkingdom|phylum	NA	NA
448	54_GL0130666	mmu-let-7f	32.2	1.9	2018-01-01	Bacteroidetes	phylum	root|cellular organisms|Bacteria|Bacteroidetes/Chlorobi group|Bacteroidetes	no rank|no rank|superkingdom|superphylum|phylum	295405.BF1063,272559.BF0978	NOG322532
451	6-1_GL0058454	mmu-let-7f	30.2	7.6	2018-01-01	Firmicutes	phylum	root|cellular organisms|Bacteria|Firmicutes	no rank|no rank|superkingdom|phylum	394503.Ccel_0034	COG0707
454	6-1_GL0096433	mmu-miR-202-5p	30.2	6.1	2018-01-01	Firmicutes	phylum	root|cellular organisms|Bacteria|Firmicutes	no rank|no rank|superkingdom|phylum	NA	NA
458	6-2_GL0025601	mmu-miR-483	30.2	7.6	2018-01-01	Firmicutes	phylum	root|cellular organisms|Bacteria|Firmicutes	no rank|no rank|superkingdom|phylum	290402.Cbei_0754	COG3853
468	6-3_GL0067720	mmu-miR-1196	30.2	6.1	2018-01-01	Firmicutes	phylum	root|cellular organisms|Bacteria|Firmicutes	no rank|no rank|superkingdom|phylum	357809.Cphy_1272	NOG40800
474	6-4_GL0000996	mmu-miR-2132	30.2	4.6	2018-01-01	Firmicutes	phylum	root|cellular organisms|Bacteria|Firmicutes	no rank|no rank|superkingdom|phylum	324057.Pjdr2_4661	NOG46046
477	6-4_GL0048165	mmu-miR-23a	30.2	6.1	2018-01-01	Firmicutes	phylum	root|cellular organisms|Bacteria|Firmicutes	no rank|no rank|superkingdom|phylum	357809.Cphy_0760	COG1284
479	6-5_GL0079729	mmu-miR-3471	30.2	7.6	2018-01-01	Firmicutes	phylum	root|cellular organisms|Bacteria|Firmicutes	no rank|no rank|superkingdom|phylum	357809.Cphy_1066	COG1757
483	6-6_GL0025977	mmu-miR-202-5p	30.2	6.1	2018-01-01	Firmicutes	phylum	root|cellular organisms|Bacteria|Firmicutes	no rank|no rank|superkingdom|phylum	544556.GYMC61_1171	COG1131
493	7-1_GL0052663	mmu-miR-2133	30.2	7.6	2018-01-01	Bacteroidetes	phylum	root|cellular organisms|Bacteria|Bacteroidetes/Chlorobi group|Bacteroidetes	no rank|no rank|superkingdom|superphylum|phylum	392500.Swoo_4913	COG1115
525	7-8_GL0009575	mmu-miR-202-5p	30.2	6.1	2018-01-01	Fusobacteria	phylum	root|cellular organisms|Bacteria|Fusobacteria	no rank|no rank|superkingdom|phylum	NA	NA
529	7-8_GL0039669	mmu-miR-483	32.2	1.9	2018-01-01	Firmicutes	phylum	root|cellular organisms|Bacteria|Firmicutes	no rank|no rank|superkingdom|phylum	515619.EUBREC_2504	COG3706
532	7-8_GL0092625	mmu-miR-1224	30.2	6.1	2018-01-01	Firmicutes	phylum	root|cellular organisms|Bacteria|Firmicutes	no rank|no rank|superkingdom|phylum	323259.Mhun_2961	COG1479;COG3472
533	7-8_GL0095713	mmu-miR-1196	30.2	6.1	2018-01-01	Firmicutes	phylum	root|cellular organisms|Bacteria|Firmicutes	no rank|no rank|superkingdom|phylum	481743.GYMC10_4475	COG0395
543	8-1_GL0006287	mmu-miR-709	32.2	1.2	2018-01-01	Firmicutes	phylum	root|cellular organisms|Bacteria|Firmicutes	no rank|no rank|superkingdom|phylum	NA	NA
555	8-1_GL0134848	mmu-miR-710	30.2	7.6	2018-01-01	Firmicutes	phylum	root|cellular organisms|Bacteria|Firmicutes	no rank|no rank|superkingdom|phylum	138119.DSY0010	COG0582
562	8-3_GL0054051	mmu-miR-192	30.2	6.1	2018-01-01	Firmicutes	phylum	root|cellular organisms|Bacteria|Firmicutes	no rank|no rank|superkingdom|phylum	NA	NA
563	8-3_GL0122454	mmu-miR-709	32.2	1.2	2018-01-01	Firmicutes	phylum	root|cellular organisms|Bacteria|Firmicutes	no rank|no rank|superkingdom|phylum	515620.EUBELI_01216	COG4485
568	8-5_GL0118513	mmu-miR-709	30.2	4.6	2018-01-01	Firmicutes	phylum	root|cellular organisms|Bacteria|Firmicutes	no rank|no rank|superkingdom|phylum	444177.Bsph_3789	COG1961
569	8-6_GL0044402	mmu-miR-3471	30.2	7.6	2018-01-01	Firmicutes	phylum	root|cellular organisms|Bacteria|Firmicutes	no rank|no rank|superkingdom|phylum	360911.EAT1b_2222	COG0494
573	8-8_GL0061367	mmu-miR-804	34.2	0.49	2018-01-01	Firmicutes	phylum	root|cellular organisms|Bacteria|Firmicutes	no rank|no rank|superkingdom|phylum	286636.M6_Spy1124	COG1961
582	8_GL0126212	mmu-miR-429	30.2	7.6	2018-01-01	Firmicutes	phylum	root|cellular organisms|Bacteria|Firmicutes	no rank|no rank|superkingdom|phylum	203119.Cthe_1635	NOG80608
599	G1-2A_GL0053646	mmu-miR-1196	30.2	6.1	2018-01-01	Firmicutes	phylum	root|cellular organisms|Bacteria|Firmicutes	no rank|no rank|superkingdom|phylum	NA	NA
605	G1-3A_GL0112031	mmu-miR-202-5p	32.2	1.5	2018-01-01	Firmicutes	phylum	root|cellular organisms|Bacteria|Firmicutes	no rank|no rank|superkingdom|phylum	NA	NA
631	G1-7A_GL0036293	mmu-miR-2132	30.2	4.6	2018-01-01	Firmicutes	phylum	root|cellular organisms|Bacteria|Firmicutes	no rank|no rank|superkingdom|phylum	391165.GbCGDNIH1_1561	NOG287363
637	Group2-1A_GL0057767	mmu-miR-3471	32.2	1.9	2018-01-01	Firmicutes	phylum	root|cellular organisms|Bacteria|Firmicutes	no rank|no rank|superkingdom|phylum	289380.CPR_2158	COG2385
646	Group2-3A_GL0005144	mmu-miR-202-5p	30.2	6.1	2018-01-01	Firmicutes	phylum	root|cellular organisms|Bacteria|Firmicutes	no rank|no rank|superkingdom|phylum	357809.Cphy_3014	COG0657
650	Group2-3A_GL0042462	mmu-miR-200c	30.2	9.1	2018-01-01	Firmicutes	phylum	root|cellular organisms|Bacteria|Firmicutes	no rank|no rank|superkingdom|phylum	431943.CKL_3393,583346.CKR_3000	COG0642
654	Group2-3A_GL0055191	mmu-miR-202-5p	30.2	6.1	2018-01-01	Bacteroidetes	phylum	root|cellular organisms|Bacteria|Bacteroidetes/Chlorobi group|Bacteroidetes	no rank|no rank|superkingdom|superphylum|phylum	226186.BT_3202	COG3209
661	Group2-3A_GL0125544	mmu-miR-2146	30.2	6.1	2018-01-01	Firmicutes	phylum	root|cellular organisms|Bacteria|Firmicutes	no rank|no rank|superkingdom|phylum	471855.Shel_07100	COG0307
667	Group2-4A_GL0013460	mmu-miR-2146	30.2	6.1	2018-01-01	Firmicutes	phylum	root|cellular organisms|Bacteria|Firmicutes	no rank|no rank|superkingdom|phylum	515620.EUBELI_20087	COG3279
686	Group2-6A_GL0064726	mmu-miR-22	30.2	7.6	2018-01-01	Spirochaetes	phylum	root|cellular organisms|Bacteria|Spirochaetes	no rank|no rank|superkingdom|phylum	208963.PA14_28800	COG3177
688	Group2-6A_GL0100924	mmu-miR-2137	30.2	6.1	2018-01-01	Firmicutes	phylum	root|cellular organisms|Bacteria|Firmicutes	no rank|no rank|superkingdom|phylum	358681.BBR47_39650	COG1695
692	Group2-7A_GL0129082	mmu-miR-2146	30.2	6.1	2018-01-01	Firmicutes	phylum	root|cellular organisms|Bacteria|Firmicutes	no rank|no rank|superkingdom|phylum	NA	NA
694	Group2-7A_GL0141106	mmu-miR-1929	32.2	2.3	2018-01-01	Firmicutes	phylum	root|cellular organisms|Bacteria|Firmicutes	no rank|no rank|superkingdom|phylum	350688.Clos_1144	COG1328
699	Group2-8A_GL0025352	mmu-miR-2137	34.2	0.39	2018-01-01	Firmicutes	phylum	root|cellular organisms|Bacteria|Firmicutes	no rank|no rank|superkingdom|phylum	322710.Avin_04570,883.DvMF_2302	COG0684
704	Group2-8A_GL0095945	mmu-miR-804	30.2	7.6	2018-01-01	Firmicutes	phylum	root|cellular organisms|Bacteria|Firmicutes	no rank|no rank|superkingdom|phylum	NA	NA
713	MC-0-1_GL0025347	mmu-let-7g	32.2	1.9	2018-01-01	Firmicutes	phylum	root|cellular organisms|Bacteria|Firmicutes	no rank|no rank|superkingdom|phylum	335541.Swol_2238,335541.Swol_1745	NOG75049
714	MC-0-1_GL0025856	mmu-miR-16	30.2	7.6	2018-01-01	Bacteroidetes	phylum	root|cellular organisms|Bacteria|Bacteroidetes/Chlorobi group|Bacteroidetes	no rank|no rank|superkingdom|superphylum|phylum	226186.BT_0426	NOG87741
722	MC-0-1_GL0117944	mmu-miR-2132	30.2	4.6	2018-01-01	Bacteroidetes	phylum	root|cellular organisms|Bacteria|Bacteroidetes/Chlorobi group|Bacteroidetes	no rank|no rank|superkingdom|superphylum|phylum	NA	NA
725	MC-0-3_GL0078447	mmu-miR-2138	30.2	7.6	2018-01-01	Bacteroidetes	phylum	root|cellular organisms|Bacteria|Bacteroidetes/Chlorobi group|Bacteroidetes	no rank|no rank|superkingdom|superphylum|phylum	NA	NA
739	MC-6-1_GL0078802	mmu-miR-709	30.2	4.6	2018-01-01	Firmicutes	phylum	root|cellular organisms|Bacteria|Firmicutes	no rank|no rank|superkingdom|phylum	357809.Cphy_3025	COG2271
742	MC-6-1_GL0097687	mmu-miR-2137	30.2	6.1	2018-01-01	Firmicutes	phylum	root|cellular organisms|Bacteria|Firmicutes	no rank|no rank|superkingdom|phylum	508767.CLH_3273	COG0730
747	MC-6-2_GL0037946	mmu-miR-2140	32.2	1.2	2018-01-01	Bacteroidetes	phylum	root|cellular organisms|Bacteria|Bacteroidetes/Chlorobi group|Bacteroidetes	no rank|no rank|superkingdom|superphylum|phylum	485918.Cpin_6168	NOG128008
748	MC-6-2_GL0040193	mmu-miR-21	30.2	7.6	2018-01-01	Firmicutes	phylum	root|cellular organisms|Bacteria|Firmicutes	no rank|no rank|superkingdom|phylum	515620.EUBELI_01527	firmNOG02232
751	MC-6-2_GL0060403	mmu-miR-2138	32.2	1.9	2018-01-01	Proteobacteria	phylum	root|cellular organisms|Bacteria|Proteobacteria	no rank|no rank|superkingdom|phylum	525146.Ddes_1528	COG1951
755	MC-6-2_GL0084262	mmu-let-7g	30.2	7.6	2018-01-01	Bacteroidetes	phylum	root|cellular organisms|Bacteria|Bacteroidetes/Chlorobi group|Bacteroidetes	no rank|no rank|superkingdom|superphylum|phylum	295405.BF4129,272559.BF3942,435590.BVU_1620	NOG150937
756	MC-6-2_GL0095723	mmu-miR-200c	36.2	0.15	2018-01-01	Firmicutes	phylum	root|cellular organisms|Bacteria|Firmicutes	no rank|no rank|superkingdom|phylum	NA	NA
763	MC-6-2_GL0131776	mmu-miR-21	30.2	7.6	2018-01-01	Bacteroidetes	phylum	root|cellular organisms|Bacteria|Bacteroidetes/Chlorobi group|Bacteroidetes	no rank|no rank|superkingdom|superphylum|phylum	226186.BT_2148	COG0438
765	MC-6-2_GL0171115	mmu-miR-2137	30.2	6.1	2018-01-01	Firmicutes	phylum	root|cellular organisms|Bacteria|Firmicutes	no rank|no rank|superkingdom|phylum	357809.Cphy_2769	COG1167
767	MC-6-2_GL0183928	mmu-miR-709	32.2	1.2	2018-01-01	Firmicutes	phylum	root|cellular organisms|Bacteria|Firmicutes	no rank|no rank|superkingdom|phylum	357809.Cphy_2080	COG0860
775	MC-6-4_GL0020258	mmu-miR-2135	30.2	6.1	2018-01-01	Bacteroidetes	phylum	root|cellular organisms|Bacteria|Bacteroidetes/Chlorobi group|Bacteroidetes	no rank|no rank|superkingdom|superphylum|phylum	NA	NA
776	MC-6-4_GL0020258	mmu-miR-2138	30.2	7.6	2018-01-01	Bacteroidetes	phylum	root|cellular organisms|Bacteria|Bacteroidetes/Chlorobi group|Bacteroidetes	no rank|no rank|superkingdom|superphylum|phylum	NA	NA
787	MH-0-3_GL0086779	mmu-miR-2138	30.2	7.6	2018-01-01	Firmicutes	phylum	root|cellular organisms|Bacteria|Firmicutes	no rank|no rank|superkingdom|phylum	479436.Vpar_1326	COG0812
805	MH-6-2_GL0096654	mmu-miR-2138	32.2	1.9	2018-01-01	Firmicutes	phylum	root|cellular organisms|Bacteria|Firmicutes	no rank|no rank|superkingdom|phylum	NA	NA
834	MH-6-4_GL0172096	mmu-miR-192	30.2	6.1	2018-01-01	Firmicutes	phylum	root|cellular organisms|Bacteria|Firmicutes	no rank|no rank|superkingdom|phylum	NA	NA
837	MH-6-5_GL0062986	mmu-miR-21	30.2	7.6	2018-01-01	Firmicutes	phylum	root|cellular organisms|Bacteria|Firmicutes	no rank|no rank|superkingdom|phylum	NA	NA
849	S-Fe1_GL0182088	mmu-miR-22	30.2	7.6	2018-01-01	Firmicutes	phylum	root|cellular organisms|Bacteria|Firmicutes	no rank|no rank|superkingdom|phylum	NA	NA
857	S-Fe10_GL0039316	mmu-miR-483	30.2	7.6	2018-01-01	Firmicutes	phylum	root|cellular organisms|Bacteria|Firmicutes	no rank|no rank|superkingdom|phylum	NA	NA
867	S-Fe11_GL0003890	mmu-miR-1929	30.2	9.1	2018-01-01	Bacteroidetes	phylum	root|cellular organisms|Bacteria|Bacteroidetes/Chlorobi group|Bacteroidetes	no rank|no rank|superkingdom|superphylum|phylum	NA	NA
873	S-Fe11_GL0064012	mmu-miR-2132	30.2	4.6	2018-01-01	Bacteroidetes	phylum	root|cellular organisms|Bacteria|Bacteroidetes/Chlorobi group|Bacteroidetes	no rank|no rank|superkingdom|superphylum|phylum	NA	NA
885	S-Fe11_GL0130548	mmu-miR-483	30.2	7.6	2018-01-01	Firmicutes	phylum	root|cellular organisms|Bacteria|Firmicutes	no rank|no rank|superkingdom|phylum	NA	NA
887	S-Fe12_GL0031507	mmu-miR-22	30.2	7.6	2018-01-01	Firmicutes	phylum	root|cellular organisms|Bacteria|Firmicutes	no rank|no rank|superkingdom|phylum	NA	NA
898	S-Fe15_GL0040325	mmu-miR-1929	30.2	9.1	2018-01-01	Bacteroidetes	phylum	root|cellular organisms|Bacteria|Bacteroidetes/Chlorobi group|Bacteroidetes	no rank|no rank|superkingdom|superphylum|phylum	NA	NA
901	S-Fe17_GL0115237	mmu-miR-1929	30.2	9.1	2018-01-01	Bacteroidetes	phylum	root|cellular organisms|Bacteria|Bacteroidetes/Chlorobi group|Bacteroidetes	no rank|no rank|superkingdom|superphylum|phylum	NA	NA
925	S-Fe20_GL0120452	mmu-miR-2140	30.2	4.6	2018-01-01	Firmicutes	phylum	root|cellular organisms|Bacteria|Firmicutes	no rank|no rank|superkingdom|phylum	NA	NA
926	S-Fe20_GL0155012	mmu-let-7c	30.2	7.6	2018-01-01	Firmicutes	phylum	root|cellular organisms|Bacteria|Firmicutes	no rank|no rank|superkingdom|phylum	NA	NA
933	S-Fe20_GL0188784	mmu-miR-2137	30.2	6.1	2018-01-01	Firmicutes	phylum	root|cellular organisms|Bacteria|Firmicutes	no rank|no rank|superkingdom|phylum	NA	NA
936	S-Fe3_GL0055618	mmu-miR-483	32.2	1.9	2018-01-01	Firmicutes	phylum	root|cellular organisms|Bacteria|Firmicutes	no rank|no rank|superkingdom|phylum	NA	NA
942	S-Fe3_GL0167129	Mmu-miR-2134	30.2	4.6	2018-01-01	Firmicutes	phylum	root|cellular organisms|Bacteria|Firmicutes	no rank|no rank|superkingdom|phylum	NA	NA
951	S-Fe5_GL0122792	mmu-miR-3471	30.2	7.6	2018-01-01	Firmicutes	phylum	root|cellular organisms|Bacteria|Firmicutes	no rank|no rank|superkingdom|phylum	NA	NA
952	S-Fe6_GL0037942	mmu-miR-1196	30.2	6.1	2018-01-01	Firmicutes	phylum	root|cellular organisms|Bacteria|Firmicutes	no rank|no rank|superkingdom|phylum	NA	NA
957	S-Fe6_GL0169990	mmu-miR-2146	34.2	0.39	2018-01-01	Firmicutes	phylum	root|cellular organisms|Bacteria|Firmicutes	no rank|no rank|superkingdom|phylum	NA	NA
969	S-Fe7_GL0221026	mmu-miR-2137	30.2	6.1	2018-01-01	Firmicutes	phylum	root|cellular organisms|Bacteria|Firmicutes	no rank|no rank|superkingdom|phylum	NA	NA
975	S-Fe8_GL0018837	mmu-miR-22	32.2	1.9	2018-01-01	Firmicutes	phylum	root|cellular organisms|Bacteria|Firmicutes	no rank|no rank|superkingdom|phylum	NA	NA
976	S-Fe8_GL0018837	mmu-miR-22	32.2	1.9	2018-01-01	Firmicutes	phylum	root|cellular organisms|Bacteria|Firmicutes	no rank|no rank|superkingdom|phylum	NA	NA
978	S-Fe8_GL0217971	mmu-miR-2138	34.2	0.49	2018-01-01	Firmicutes	phylum	root|cellular organisms|Bacteria|Firmicutes	no rank|no rank|superkingdom|phylum	NA	NA
990	S-Fe9_GL0280283	mmu-miR-2132	30.2	4.6	2018-01-01	Firmicutes	phylum	root|cellular organisms|Bacteria|Firmicutes	no rank|no rank|superkingdom|phylum	NA	NA

## Sheet: superkingdom
	Bacterial.Gene	mirRNA	Score	E_value	date	carma3classification	class	root	b	gene	eggNOG3_annotation
11	1-1_GL0046971	mmu-miR-202-5p	30.2	6.1	2018-01-01	Bacteria	superkingdom	root|cellular organisms|Bacteria	no rank|no rank|superkingdom	351605.Gura_3514	COG5015
20	1-1_GL0098636	mmu-miR-2137	30.2	6.1	2018-01-01	Bacteria	superkingdom	root|cellular organisms|Bacteria	no rank|no rank|superkingdom	645463.CDR20291_1383,645462.CD196_1406,272563.CD1534	COG0405
27	1-1_GL0145329	Mmu-miR-2134	32.2	1.2	2018-01-01	Bacteria	superkingdom	root|cellular organisms|Bacteria	no rank|no rank|superkingdom	435591.BDI_0765	COG0642;COG0784
40	1-2_GL0129640	mmu-let-7f	30.2	7.6	2018-01-01	Bacteria	superkingdom	root|cellular organisms|Bacteria	no rank|no rank|superkingdom	NA	NA
43	1-3_GL0055653	mmu-miR-1196	32.2	1.5	2018-01-01	Eukaryota	superkingdom	root|cellular organisms|Eukaryota	no rank|no rank|superkingdom	NA	NA
44	1-3_GL0055653	mmu-miR-709	30.2	4.6	2018-01-01	Eukaryota	superkingdom	root|cellular organisms|Eukaryota	no rank|no rank|superkingdom	NA	NA
45	1-3_GL0056983	mmu-miR-2138	32.2	1.9	2018-01-01	Bacteria	superkingdom	root|cellular organisms|Bacteria	no rank|no rank|superkingdom	295405.BF0228,272559.BF0187	COG0463
61	1-6_GL0055617	mmu-miR-804	32.2	1.9	2018-01-01	Bacteria	superkingdom	root|cellular organisms|Bacteria	no rank|no rank|superkingdom	210007.SMU.1577c	NOG12793
62	1-6_GL0106790	mmu-miR-709	30.2	4.6	2018-01-01	Eukaryota	superkingdom	root|cellular organisms|Eukaryota	no rank|no rank|superkingdom	NA	NA
63	1-6_GL0106790	mmu-miR-1196	32.2	1.5	2018-01-01	Eukaryota	superkingdom	root|cellular organisms|Eukaryota	no rank|no rank|superkingdom	NA	NA
64	1-7_GL0011313	mmu-miR-2135	30.2	6.1	2018-01-01	Bacteria	superkingdom	root|cellular organisms|Bacteria	no rank|no rank|superkingdom	479437.Elen_0084,645463.CDR20291_3075,645462.CD196_3029	COG1174
69	1-8_GL0072484	mmu-miR-1196	32.2	1.5	2018-01-01	Eukaryota	superkingdom	root|cellular organisms|Eukaryota	no rank|no rank|superkingdom	NA	NA
70	1-8_GL0072484	mmu-miR-709	30.2	4.6	2018-01-01	Eukaryota	superkingdom	root|cellular organisms|Eukaryota	no rank|no rank|superkingdom	NA	NA
73	1_GL0091002	mmu-miR-200c	30.2	9.1	2018-01-01	Bacteria	superkingdom	root|cellular organisms|Bacteria	no rank|no rank|superkingdom	370438.PTH_2331	COG0765;COG0834
85	10_GL0052986	mmu-miR-202-5p	30.2	6.1	2018-01-01	Bacteria	superkingdom	root|cellular organisms|Bacteria	no rank|no rank|superkingdom	65393.PCC7424_0020	NOG85401
102	11_GL0041115	mmu-miR-200c	30.2	9.1	2018-01-01	Bacteria	superkingdom	root|cellular organisms|Bacteria	no rank|no rank|superkingdom	370438.PTH_2331	COG0765;COG0834
106	11_GL0088034	mmu-miR-2141	30.2	4.6	2018-01-01	Bacteria	superkingdom	root|cellular organisms|Bacteria	no rank|no rank|superkingdom	295405.BF2908	NOG251594
108	11_GL0091570	mmu-miR-1929	30.2	9.1	2018-01-01	Bacteria	superkingdom	root|cellular organisms|Bacteria	no rank|no rank|superkingdom	471855.Shel_28380	COG3505
116	14_GL0029438	mmu-miR-200b	30.2	7.6	2018-01-01	Bacteria	superkingdom	root|cellular organisms|Bacteria	no rank|no rank|superkingdom	272564.Dhaf_4598	bactNOG68030
119	14_GL0056486	mmu-miR-142-5p	30.2	6.1	2018-01-01	Bacteria	superkingdom	root|cellular organisms|Bacteria	no rank|no rank|superkingdom	439235.Dalk_2449	NOG85401
122	14_GL0091841	mmu-miR-2138	30.2	7.6	2018-01-01	Bacteria	superkingdom	root|cellular organisms|Bacteria	no rank|no rank|superkingdom	195103.CPF_1487	bactNOG13563
126	14_GL0130486	mmu-miR-804	32.2	1.9	2018-01-01	Bacteria	superkingdom	root|cellular organisms|Bacteria	no rank|no rank|superkingdom	210007.SMU.1577c	NOG12793
129	16_GL0001725	mmu-miR-192	30.2	6.1	2018-01-01	Bacteria	superkingdom	root|cellular organisms|Bacteria	no rank|no rank|superkingdom	123214.PERMA_1627	COG2089
131	16_GL0015838	mmu-miR-23a	30.2	6.1	2018-01-01	Bacteria	superkingdom	root|cellular organisms|Bacteria	no rank|no rank|superkingdom	59374.Fisuc_0723	COG4412
137	16_GL0046529	mmu-miR-483	30.2	7.6	2018-01-01	Bacteria	superkingdom	root|cellular organisms|Bacteria	no rank|no rank|superkingdom	481743.GYMC10_4862	COG0383
139	16_GL0057403	mmu-miR-200c	30.2	9.1	2018-01-01	Bacteria	superkingdom	root|cellular organisms|Bacteria	no rank|no rank|superkingdom	645463.CDR20291_0532,645462.CD196_0548,272563.CD0609	COG2320
141	16_GL0076618	mmu-miR-23a	34.2	0.39	2018-01-01	Bacteria	superkingdom	root|cellular organisms|Bacteria	no rank|no rank|superkingdom	479437.Elen_2576	COG1653
149	17_GL0061904	mmu-miR-22	30.2	7.6	2018-01-01	Bacteria	superkingdom	root|cellular organisms|Bacteria	no rank|no rank|superkingdom	190304.FN0400	COG4608
151	17_GL0098385	mmu-let-7d	32.2	1.9	2018-01-01	Bacteria	superkingdom	root|cellular organisms|Bacteria	no rank|no rank|superkingdom	444177.Bsph_4264	COG0747
152	17_GL0100670	mmu-miR-720	30.2	3.1	2018-01-01	Bacteria	superkingdom	root|cellular organisms|Bacteria	no rank|no rank|superkingdom	NA	NA
176	1A-dyr4-07_GL0062706	mmu-miR-148a	30.2	7.6	2018-01-01	Bacteria	superkingdom	root|cellular organisms|Bacteria	no rank|no rank|superkingdom	326427.Cagg_2712	chloNOG01692
178	1B-dyr11-07_GL0014608	mmu-miR-720	30.2	3.1	2018-01-01	Bacteria	superkingdom	root|cellular organisms|Bacteria	no rank|no rank|superkingdom	326424.FRAAL1994	actNOG12431
186	2-1_GL0033476	mmu-let-7d	30.2	7.6	2018-01-01	Bacteria	superkingdom	root|cellular organisms|Bacteria	no rank|no rank|superkingdom	326298.Suden_0240	COG1112
188	2-1_GL0050831	mmu-miR-202-5p	30.2	6.1	2018-01-01	Bacteria	superkingdom	root|cellular organisms|Bacteria	no rank|no rank|superkingdom	316275.VSAL_I3009	COG5433
189	2-1_GL0071858	mmu-miR-2138	30.2	7.6	2018-01-01	Bacteria	superkingdom	root|cellular organisms|Bacteria	no rank|no rank|superkingdom	583346.CKR_2647,431943.CKL_2997	COG0674
194	2-2_GL0022369	mmu-miR-21	30.2	7.6	2018-01-01	Bacteria	superkingdom	root|cellular organisms|Bacteria	no rank|no rank|superkingdom	203119.Cthe_2807	COG2730
201	2-2_GL0052750	mmu-miR-2141	32.2	1.2	2018-01-01	Bacteria	superkingdom	root|cellular organisms|Bacteria	no rank|no rank|superkingdom	471855.Shel_22490	COG1472
208	2-2_GL0105689	mmu-miR-2138	32.2	1.9	2018-01-01	Bacteria	superkingdom	root|cellular organisms|Bacteria	no rank|no rank|superkingdom	226900.BC5377	COG1994
209	2-2_GL0131808	mmu-miR-2183	30.2	3.1	2018-01-01	Bacteria	superkingdom	root|cellular organisms|Bacteria	no rank|no rank|superkingdom	583346.CKR_1500,431943.CKL_1615	COG3682
211	2-3_GL0072553	mmu-miR-202-5p	30.2	6.1	2018-01-01	Bacteria	superkingdom	root|cellular organisms|Bacteria	no rank|no rank|superkingdom	381764.Fnod_1597	COG1175
234	2_GL0039086	mmu-miR-23a	30.2	6.1	2018-01-01	Bacteria	superkingdom	root|cellular organisms|Bacteria	no rank|no rank|superkingdom	360107.CHAB381_0962	NOG137526
236	2_GL0073306	mmu-let-7c	32.2	1.9	2018-01-01	Bacteria	superkingdom	root|cellular organisms|Bacteria	no rank|no rank|superkingdom	NA	NA
240	20_GL0014165	mmu-miR-804	32.2	1.9	2018-01-01	Bacteria	superkingdom	root|cellular organisms|Bacteria	no rank|no rank|superkingdom	210007.SMU.1577c	NOG12793
266	28_GL0013544	mmu-miR-2141	30.2	4.6	2018-01-01	Bacteria	superkingdom	root|cellular organisms|Bacteria	no rank|no rank|superkingdom	NA	NA
268	29_GL0048313	mmu-miR-709	30.2	4.6	2018-01-01	Bacteria	superkingdom	root|cellular organisms|Bacteria	no rank|no rank|superkingdom	521095.Apar_1199	COG2103
270	29_GL0102517	mmu-miR-483	34.2	0.49	2018-01-01	Bacteria	superkingdom	root|cellular organisms|Bacteria	no rank|no rank|superkingdom	212717.CTC01144	COG1857
276	2A-dyr14-06_GL0033662	mmu-miR-378	30.2	6.1	2018-01-01	Bacteria	superkingdom	root|cellular organisms|Bacteria	no rank|no rank|superkingdom	405531.BCG9842_B1945	COG5444
288	2A-dyr16-07_GL0048670	mmu-miR-2140	30.2	4.6	2018-01-01	Bacteria	superkingdom	root|cellular organisms|Bacteria	no rank|no rank|superkingdom	485916.Dtox_3913	NOG80608
299	2B-dyr24-07_GL0043384	mmu-miR-2137	30.2	6.1	2018-01-01	Bacteria	superkingdom	root|cellular organisms|Bacteria	no rank|no rank|superkingdom	645463.CDR20291_1383,645462.CD196_1406,272563.CD1534	COG0405
301	3-1_GL0031884	mmu-miR-2138	30.2	7.6	2018-01-01	Bacteria	superkingdom	root|cellular organisms|Bacteria	no rank|no rank|superkingdom	435591.BDI_0765	COG0642;COG0784
303	3-1_GL0062931	mmu-miR-1196	30.2	6.1	2018-01-01	Bacteria	superkingdom	root|cellular organisms|Bacteria	no rank|no rank|superkingdom	NA	NA
311	3-5_GL0099453	mmu-miR-709	30.2	4.6	2018-01-01	Bacteria	superkingdom	root|cellular organisms|Bacteria	no rank|no rank|superkingdom	405955.APECO1_1	NOG18737
328	32_GL0092558	mmu-miR-804	30.2	7.6	2018-01-01	Bacteria	superkingdom	root|cellular organisms|Bacteria	no rank|no rank|superkingdom	NA	NA
345	4-1_GL0024637	mmu-miR-202-5p	30.2	6.1	2018-01-01	Bacteria	superkingdom	root|cellular organisms|Bacteria	no rank|no rank|superkingdom	351348.Maqu_1048	COG1454
364	4-3_GL0000956	mmu-miR-2141	30.2	4.6	2018-01-01	Bacteria	superkingdom	root|cellular organisms|Bacteria	no rank|no rank|superkingdom	562019.RPR_06995	bactNOG24940
367	4-3_GL0031500	mmu-miR-2146	30.2	6.1	2018-01-01	Bacteria	superkingdom	root|cellular organisms|Bacteria	no rank|no rank|superkingdom	435591.BDI_0509	COG0642;COG0784
370	4-3_GL0086963	mmu-miR-709	30.2	4.6	2018-01-01	Bacteria	superkingdom	root|cellular organisms|Bacteria	no rank|no rank|superkingdom	NA	NA
411	5-1_GL0040994	mmu-miR-709	30.2	4.6	2018-01-01	Eukaryota	superkingdom	root|cellular organisms|Eukaryota	no rank|no rank|superkingdom	NA	NA
412	5-1_GL0040994	mmu-miR-1196	32.2	1.5	2018-01-01	Eukaryota	superkingdom	root|cellular organisms|Eukaryota	no rank|no rank|superkingdom	NA	NA
416	5-3_GL0090166	mmu-miR-804	32.2	1.9	2018-01-01	Bacteria	superkingdom	root|cellular organisms|Bacteria	no rank|no rank|superkingdom	210007.SMU.1577c	NOG12793
418	5-4_GL0011165	mmu-miR-709	30.2	4.6	2018-01-01	Eukaryota	superkingdom	root|cellular organisms|Eukaryota	no rank|no rank|superkingdom	NA	NA
419	5-4_GL0011165	mmu-miR-1196	32.2	1.5	2018-01-01	Eukaryota	superkingdom	root|cellular organisms|Eukaryota	no rank|no rank|superkingdom	NA	NA
420	5-4_GL0029777	mmu-miR-429	30.2	7.6	2018-01-01	Bacteria	superkingdom	root|cellular organisms|Bacteria	no rank|no rank|superkingdom	351605.Gura_2587	COG0438
421	5-5_GL0030936	mmu-miR-2137	36.2	0.099	2018-01-01	Bacteria	superkingdom	root|cellular organisms|Bacteria	no rank|no rank|superkingdom	484021.KP1_3135,272620.KPN_02058	COG0583
422	5-5_GL0044370	mmu-miR-2137	30.2	6.1	2018-01-01	Bacteria	superkingdom	root|cellular organisms|Bacteria	no rank|no rank|superkingdom	536232.CLM_1584	COG1979
432	5-8_GL0001999	mmu-miR-2146	30.2	6.1	2018-01-01	Bacteria	superkingdom	root|cellular organisms|Bacteria	no rank|no rank|superkingdom	435591.BDI_0621	COG0642
433	5-8_GL0023131	mmu-miR-200b	32.2	1.9	2018-01-01	Bacteria	superkingdom	root|cellular organisms|Bacteria	no rank|no rank|superkingdom	521097.Coch_0559	NOG260894
435	5-8_GL0051480	mmu-miR-483	34.2	0.49	2018-01-01	Bacteria	superkingdom	root|cellular organisms|Bacteria	no rank|no rank|superkingdom	515620.EUBELI_20437	COG0642;COG0784
462	6-2_GL0049880	mmu-let-7f	32.2	1.9	2018-01-01	Bacteria	superkingdom	root|cellular organisms|Bacteria	no rank|no rank|superkingdom	585054.EFER_3822	NOG239513
466	6-2_GL0096804	mmu-miR-200c	30.2	9.1	2018-01-01	Bacteria	superkingdom	root|cellular organisms|Bacteria	no rank|no rank|superkingdom	NA	NA
467	6-3_GL0039734	mmu-miR-466g	32.2	1.5	2018-01-01	Bacteria	superkingdom	root|cellular organisms|Bacteria	no rank|no rank|superkingdom	441772.CLI_3259,536232.CLM_2923,536232.CLM_2046	COG5283
469	6-3_GL0070914	mmu-miR-1929	30.2	9.1	2018-01-01	Bacteria	superkingdom	root|cellular organisms|Bacteria	no rank|no rank|superkingdom	NA	NA
470	6-3_GL0111476	mmu-miR-21	30.2	7.6	2018-01-01	Bacteria	superkingdom	root|cellular organisms|Bacteria	no rank|no rank|superkingdom	272562.CA_C0577	COG3507
482	6-6_GL0009674	mmu-miR-378	30.2	6.1	2018-01-01	Bacteria	superkingdom	root|cellular organisms|Bacteria	no rank|no rank|superkingdom	NA	NA
491	7-1_GL0017912	mmu-miR-483	30.2	7.6	2018-01-01	Bacteria	superkingdom	root|cellular organisms|Bacteria	no rank|no rank|superkingdom	212717.CTC00098,583346.CKR_3463	COG0486
497	7-3_GL0004689	mmu-miR-194	30.2	7.6	2018-01-01	Bacteria	superkingdom	root|cellular organisms|Bacteria	no rank|no rank|superkingdom	324057.Pjdr2_4649	COG0383
501	7-4_GL0040067	mmu-miR-202-5p	32.2	1.5	2018-01-01	Bacteria	superkingdom	root|cellular organisms|Bacteria	no rank|no rank|superkingdom	84588.SYNW0439	COG0500
505	7-4_GL0068370	mmu-miR-2141	32.2	1.2	2018-01-01	Bacteria	superkingdom	root|cellular organisms|Bacteria	no rank|no rank|superkingdom	41431.PCC8801_0082,395962.Cyan8802_0080	COG0399
509	7-5_GL0032550	mmu-miR-429	32.2	1.9	2018-01-01	Bacteria	superkingdom	root|cellular organisms|Bacteria	no rank|no rank|superkingdom	203119.Cthe_2191	COG0296
511	7-5_GL0070184	mmu-miR-1944	32.2	3.9	2018-01-01	Bacteria	superkingdom	root|cellular organisms|Bacteria	no rank|no rank|superkingdom	339860.Msp_0532	COG0451
527	7-8_GL0013585	mmu-miR-1929	30.2	9.1	2018-01-01	Bacteria	superkingdom	root|cellular organisms|Bacteria	no rank|no rank|superkingdom	NA	NA
549	8-1_GL0079581	mmu-miR-1944	32.2	3.9	2018-01-01	Bacteria	superkingdom	root|cellular organisms|Bacteria	no rank|no rank|superkingdom	471223.GWCH70_1393	COG0584
552	8-1_GL0100102	mmu-miR-23a	30.2	6.1	2018-01-01	Bacteria	superkingdom	root|cellular organisms|Bacteria	no rank|no rank|superkingdom	226186.BT_1179	COG1442
558	8-2_GL0078559	mmu-miR-483	32.2	1.9	2018-01-01	Bacteria	superkingdom	root|cellular organisms|Bacteria	no rank|no rank|superkingdom	471854.Dfer_1554	COG0251
561	8-3_GL0035328	mmu-miR-192	32.2	1.5	2018-01-01	Bacteria	superkingdom	root|cellular organisms|Bacteria	no rank|no rank|superkingdom	583346.CKR_3063,431943.CKL_3474	NOG327766
574	8-8_GL0067261	mmu-miR-1196	32.2	1.5	2018-01-01	Eukaryota	superkingdom	root|cellular organisms|Eukaryota	no rank|no rank|superkingdom	NA	NA
575	8-8_GL0067261	mmu-miR-709	30.2	4.6	2018-01-01	Eukaryota	superkingdom	root|cellular organisms|Eukaryota	no rank|no rank|superkingdom	NA	NA
581	8_GL0115796	mmu-miR-2141	30.2	4.6	2018-01-01	Bacteria	superkingdom	root|cellular organisms|Bacteria	no rank|no rank|superkingdom	295405.BF2908	NOG251594
589	G1-1A_GL0029472	mmu-miR-194	30.2	7.6	2018-01-01	Bacteria	superkingdom	root|cellular organisms|Bacteria	no rank|no rank|superkingdom	NA	NA
594	G1-1A_GL0075658	mmu-miR-483	30.2	7.6	2018-01-01	Bacteria	superkingdom	root|cellular organisms|Bacteria	no rank|no rank|superkingdom	NA	NA
618	G1-5A_GL0137152	mmu-miR-483	30.2	7.6	2018-01-01	Bacteria	superkingdom	root|cellular organisms|Bacteria	no rank|no rank|superkingdom	226185.EF2248	bactNOG13397
627	G1-6A_GL0026424	mmu-miR-709	30.2	4.6	2018-01-01	Bacteria	superkingdom	root|cellular organisms|Bacteria	no rank|no rank|superkingdom	351627.Csac_1393	COG0776
647	Group2-3A_GL0029553	mmu-miR-23a	32.2	1.5	2018-01-01	Bacteria	superkingdom	root|cellular organisms|Bacteria	no rank|no rank|superkingdom	410358.Mlab_1030	COG2848
677	Group2-5A_GL0011828	mmu-miR-429	30.2	7.6	2018-01-01	Bacteria	superkingdom	root|cellular organisms|Bacteria	no rank|no rank|superkingdom	471855.Shel_14320	NOG330126
698	Group2-8A_GL0023295	mmu-miR-194	32.2	1.9	2018-01-01	Bacteria	superkingdom	root|cellular organisms|Bacteria	no rank|no rank|superkingdom	NA	NA
703	Group2-8A_GL0079134	mmu-miR-709	30.2	4.6	2018-01-01	Bacteria	superkingdom	root|cellular organisms|Bacteria	no rank|no rank|superkingdom	NA	NA
712	MC-0-1_GL0005370	mmu-miR-1944	32.2	3.9	2018-01-01	Bacteria	superkingdom	root|cellular organisms|Bacteria	no rank|no rank|superkingdom	226186.BT_0591	NOG41675
718	MC-0-1_GL0062763	mmu-miR-1196	30.2	6.1	2018-01-01	Bacteria	superkingdom	root|cellular organisms|Bacteria	no rank|no rank|superkingdom	498211.CJA_0761	COG2207
764	MC-6-2_GL0145370	mmu-miR-429	30.2	7.6	2018-01-01	Bacteria	superkingdom	root|cellular organisms|Bacteria	no rank|no rank|superkingdom	525146.Ddes_0227	NOG41617
777	MC-6-4_GL0067520	mmu-miR-483	30.2	7.6	2018-01-01	Bacteria	superkingdom	root|cellular organisms|Bacteria	no rank|no rank|superkingdom	441768.ACL_1116	COG1401
782	MC-6-5_GL0101395	mmu-miR-2137	30.2	6.1	2018-01-01	Bacteria	superkingdom	root|cellular organisms|Bacteria	no rank|no rank|superkingdom	394503.Ccel_1303	COG5337
793	MH-0-5_GL0134157	mmu-miR-709	30.2	4.6	2018-01-01	Bacteria	superkingdom	root|cellular organisms|Bacteria	no rank|no rank|superkingdom	NA	NA
794	MH-0-5_GL0134816	mmu-miR-804	30.2	7.6	2018-01-01	Bacteria	superkingdom	root|cellular organisms|Bacteria	no rank|no rank|superkingdom	360105.CCV52592_0505	COG2249
799	MH-6-1_GL0141102	mmu-miR-709	30.2	4.6	2018-01-01	Bacteria	superkingdom	root|cellular organisms|Bacteria	no rank|no rank|superkingdom	508767.CLH_1567	NOG43721
800	MH-6-2_GL0040647	mmu-miR-200c	30.2	9.1	2018-01-01	Bacteria	superkingdom	root|cellular organisms|Bacteria	no rank|no rank|superkingdom	NA	NA
801	MH-6-2_GL0059616	mmu-miR-2137	30.2	6.1	2018-01-01	Bacteria	superkingdom	root|cellular organisms|Bacteria	no rank|no rank|superkingdom	NA	NA
803	MH-6-2_GL0089071	mmu-miR-200c	30.2	9.1	2018-01-01	Bacteria	superkingdom	root|cellular organisms|Bacteria	no rank|no rank|superkingdom	NA	NA
813	MH-6-3_GL0066585	mmu-miR-709	34.2	0.29	2018-01-01	Bacteria	superkingdom	root|cellular organisms|Bacteria	no rank|no rank|superkingdom	NA	NA
816	MH-6-3_GL0075622	mmu-miR-200c	30.2	9.1	2018-01-01	Bacteria	superkingdom	root|cellular organisms|Bacteria	no rank|no rank|superkingdom	NA	NA
820	MH-6-4_GL0034980	mmu-miR-194	32.2	1.9	2018-01-01	Bacteria	superkingdom	root|cellular organisms|Bacteria	no rank|no rank|superkingdom	NA	NA
823	MH-6-4_GL0078893	mmu-miR-200c	30.2	9.1	2018-01-01	Bacteria	superkingdom	root|cellular organisms|Bacteria	no rank|no rank|superkingdom	NA	NA
825	MH-6-4_GL0103496	mmu-miR-804	32.2	1.9	2018-01-01	Bacteria	superkingdom	root|cellular organisms|Bacteria	no rank|no rank|superkingdom	NA	NA
840	MH-6-5_GL0123460	mmu-miR-202-5p	30.2	6.1	2018-01-01	Bacteria	superkingdom	root|cellular organisms|Bacteria	no rank|no rank|superkingdom	NA	NA
842	S-Fe1_GL0015965	mmu-miR-1196	30.2	6.1	2018-01-01	Bacteria	superkingdom	root|cellular organisms|Bacteria	no rank|no rank|superkingdom	NA	NA
855	S-Fe10_GL0031359	mmu-miR-200a	30.2	7.6	2018-01-01	Bacteria	superkingdom	root|cellular organisms|Bacteria	no rank|no rank|superkingdom	NA	NA
893	S-Fe12_GL0203118	mmu-miR-1929	30.2	9.1	2018-01-01	Bacteria	superkingdom	root|cellular organisms|Bacteria	no rank|no rank|superkingdom	NA	NA
902	S-Fe18_GL0087356	mmu-miR-16	30.2	7.6	2018-01-01	Bacteria	superkingdom	root|cellular organisms|Bacteria	no rank|no rank|superkingdom	NA	NA
915	S-Fe20_GL0030609	mmu-miR-22	30.2	7.6	2018-01-01	Bacteria	superkingdom	root|cellular organisms|Bacteria	no rank|no rank|superkingdom	NA	NA
917	S-Fe20_GL0053828	mmu-miR-804	30.2	7.6	2018-01-01	Bacteria	superkingdom	root|cellular organisms|Bacteria	no rank|no rank|superkingdom	NA	NA
920	S-Fe20_GL0056600	mmu-miR-27a	30.2	6.1	2018-01-01	Bacteria	superkingdom	root|cellular organisms|Bacteria	no rank|no rank|superkingdom	NA	NA
945	S-Fe3_GL0216740	mmu-miR-202-5p	32.2	1.5	2018-01-01	Bacteria	superkingdom	root|cellular organisms|Bacteria	no rank|no rank|superkingdom	NA	NA
958	S-Fe6_GL0182468	mmu-miR-22	30.2	7.6	2018-01-01	Bacteria	superkingdom	root|cellular organisms|Bacteria	no rank|no rank|superkingdom	NA	NA
960	S-Fe6_GL0212633	mmu-let-7b	30.2	7.6	2018-01-01	Bacteria	superkingdom	root|cellular organisms|Bacteria	no rank|no rank|superkingdom	NA	NA
965	S-Fe7_GL0105101	mmu-miR-378	30.2	6.1	2018-01-01	Bacteria	superkingdom	root|cellular organisms|Bacteria	no rank|no rank|superkingdom	NA	NA
973	S-Fe7_GL0289025	mmu-miR-2146	32.2	1.5	2018-01-01	Bacteria	superkingdom	root|cellular organisms|Bacteria	no rank|no rank|superkingdom	NA	NA
985	S-Fe9_GL0178081	mmu-miR-2138	30.2	7.6	2018-01-01	Bacteria	superkingdom	root|cellular organisms|Bacteria	no rank|no rank|superkingdom	NA	NA
986	S-Fe9_GL0196067	mmu-miR-22	30.2	7.6	2018-01-01	Bacteria	superkingdom	root|cellular organisms|Bacteria	no rank|no rank|superkingdom	NA	NA
